# Supplementary material for: Phenotypic and Transcriptomic Response of Auxotrophic Mycobacterium avium Subsp. paratuberculosis leuD Mutant under Environmental Stress
Source: PLoS One. 2012 Jun 4;7(6):e37884. doi: 10.1371/journal.pone.0037884 (PMC3366959; doi:10.1371/journal.pone.0037884)
Supplement: Table S1 — Details about primers used for qRT-PCR. (XLSX) [file pone.0037884.s001.xlsx]

## Sheet: Sheet1
Supporting Table S1. Details about primers used for qRT-PCR
NCBI Locus tag	Gene name	Forward primer name	Forward primer sequence	Reverse primer name	Reverse primer sequence
MAP3027	MAP3027	MAP3027F	GGCCTTAGGGATACGGTTC	MAP3027R	CTCGGTGAATTTCGCGTTTG
MAP3026c	leuC	MAP3026cF	GAGACATTGCGCCGAAATTG	MAP3026cR	TCGAGGTGTGACTATCCCC
MAP3025c	leuD	MAP3025cF	TCATTCGTGCTCAACCTCAG	MAP3025cR	GAACCCGTAGTCCATCAGTG
MAP3024c	hupB	MAP3024cF	AGGCAGAGCTCATTGATGTG	MAP3024cR	GGTGATCGTGACGCTGTC
Map3023	mutT1	Map3023F	ATACGCCAAGAACCCCAAG	Map3023R	CGGAATCACCTTGCCCTG
MAP0216	fbpA	MAP0216F	TGGTGTGGTTGCTGATCG	MAP0216R	CGCATGTCGTTTGGTCG
MAP1393	MAP1393c	MAP1393cF	CTGACCTCTTATCCCAGCATC	MAP1393cR	CAGGATGGTCGAGCAGAAC
MAP1996	fabD	MAP1996F	CAATCTACTGGGTGGACGTC	MAP1996F	TCCTTGTGCTTGGTGATCG
MAP1998	kasA	MAP1998F	ACCTTGAACTATGAAACCCCG	MAP1998R	TTGATCGCGTATTGGTAGTCG
MAP1999	kasB_1	MAP1999F	AGGAAATGGTCTTCAGCTACG	MAP1999R	ATGTACTTCTGCACACCGAG
MAP2332c	fas	MAP2332cF	ACAGTCAAAGTGGTATCCGC	MAP2332cR	CATCTGCAGGTAGCCCATC
