# Supplementary material for: Phenotypic and Transcriptomic Response of Auxotrophic Mycobacterium avium Subsp. paratuberculosis leuD Mutant under Environmental Stress
Source: PLoS One. 2012 Jun 4;7(6):e37884. doi: 10.1371/journal.pone.0037884 (PMC3366959; doi:10.1371/journal.pone.0037884)
Supplement: Table S2 — Ortholog mapping of mycolate biosynthesis genes between M. tuberculosis (MTB) and MAP. (XLSX) [file pone.0037884.s002.xlsx]

## Sheet: Sheet1
Supporting Table S2. Ortholog mapping of mycolate biosynthesis genes between M. Tuberculosis (MTB) and MAP
MTB locus tag	MTB gene symbol	MAP locus tag	MAP gene symbol	Annotation
Rv3804c	fbpA	MAP_0216	fbpA	FbpA
Rv3802c		MAP_0218		hypothetical protein
Rv3801c	fadD32	MAP_0219	fadD32	acyl-CoA synthase
Rv3800c	pks13	MAP_0220	pks13	Pks13
Rv3799c	accD4	MAP_0221	accD4_1	AccD4_1
Rv0774c		MAP_0608c		hypothetical protein
Rv1483	fabG1	MAP_1209	fabG1	FabG1( EC:1.1.1.100 )
Rv1484	inhA	MAP_1210	inhA	enoyl-(acyl carrier protein) reductase
Rv1686c		MAP_1392c		hypothetical protein
Rv1687c		MAP_1393c		hypothetical protein
Rv1747		MAP_1457		hypothetical protein
Rv1819c		MAP_1531c		hypothetical protein
Rv1886c	fbpB	MAP_1609c	fbpB	FbpB
Rv2243	fabD	MAP_1996	fabD	acyl-carrier-protein S-malonyltransferase
Rv2244	acpM	MAP_1997	acpM	acyl carrier protein
Rv2245	kasA	MAP_1998	kasA	3-oxoacyl-(acyl carrier protein) synthase
Rv2246	kasB	MAP_1999	kasB_1	3-oxoacyl-(acyl carrier protein) synthase
Rv2524c	fas	MAP_2332c	fas	Fas
Rv1349		MAP_2413c		hypothetical protein
Rv1348		MAP_2414c		hypothetical protein
Rv1273c		MAP_2499		hypothetical protein
Rv1272c		MAP_2500		hypothetical protein
Rv1141c	echA11	MAP_2639	echA11	enoyl-CoA hydratase
Rv3057c		MAP_3107c		short chain dehydrogenase
Rv3400		MAP_3491		hypothetical protein
Rv0129c	fbpC	MAP_3531c	fbpC2	FbpC2
Rv0161		MAP_3578		hypothetical protein
Rv0162c	adhE1	MAP_3596c	adhE	AdhE
Rv0470c	pcaA	MAP_3964c	umaA2	UmaA2( EC:2.1.1.79 )
Rv0503c	cmaA2	MAP_3995c	cmaA2	CmaA2( EC:2.1.1.79 )
Rv0519c		MAP_4011c		hypothetical protein
Rv0533c	fabH	MAP_4028c	fabH	3-oxoacyl-(acyl carrier protein) synthase
Rv0644c	mmaA2	MAP_4095c	mmaA2	MmaA2( EC:2.1.1.79 )
Rv0642c	mmaA4	MAP_4116c	mmaA4	MmaA4( EC:2.1.1.79 )
Rv0645c	mmaA1	MAP_4117c	mmaA1	MmaA1
