# Supplementary material for: Phenotypic and Transcriptomic Response of Auxotrophic Mycobacterium avium Subsp. paratuberculosis leuD Mutant under Environmental Stress
Source: PLoS One. 2012 Jun 4;7(6):e37884. doi: 10.1371/journal.pone.0037884 (PMC3366959; doi:10.1371/journal.pone.0037884)
Supplement: Table S3 — Complete results of PM tests that are positive for PM panels 1–8. (XLSX) [file pone.0037884.s003.xlsx]

## Sheet: Sheet1
Supporting Table S3. Complete results of PM tests that are positive for PM panels 1-8
ID#	Chemical	K10WT 6hrs	LeuDMT 6Hrs	K10WT 12hrs	LeuDMT 12Hrs	K10WT 18hrs	LeuDMT 18Hrs	K10WT 24hrs	LeuDMT 24Hrs	K10WT 30hrs	LeuDMT 30Hrs	K10WT 36hrs	LeuDMT 36Hrs	K10WT 42hrs	LeuDMT 42Hrs	K10WT 48hrs	LeuDMT 48Hrs	K10WT 54hrs	LeuDMT 54Hrs	K10WT 60hrs	LeuDMT 60Hrs	K10WT 66hrs	LeuDMT 66Hrs	K10WT 72hrs	LeuDMT 72Hrs	K10WT 78hrs	LeuDMT 78Hrs	K10WT 84hrs	LeuDMT 84Hrs	K10WT 90hrs	LeuDMT 90Hrs	K10WT 96hrs	LeuDMT 96Hrs	K10WT 102hrs	LeuDMT 102Hrs	K10WT 108hrs	LeuDMT 108Hrs	K10WT 114hrs	LeuDMT 114Hrs	K10WT 120hrs	LeuDMT 120Hrs	K10WT 126hrs	LeuDMT 126Hrs	K10WT 132hrs	LeuDMT 132Hrs	K10WT 138hrs	LeuD 138hrs
PM01- A10	D-Trehalose	1.16242	1.05063	1.2129	1.14951	1.27385	1.19274	1.35276	1.18634	1.38576	1.18893	1.33051	1.18087	1.27701	1.12742	1.37337	1.12173	1.43909	1.1131	1.46359	1.10842	1.46905	1.08333	1.40326	1.0473	1.49778	1.08378	1.47505	1.08936	1.45396	1.07922	1.44259	1.06522	1.43061	1.0507	1.40681	1.07347	1.45618	1.04845	1.49414	1.07673	1.46272	1.09248	1.38086	1.10649	1.33895	1.05521
PM01- A12	Dulcitol	1.16879	1.08101	1.20645	1.13235	1.29231	1.20635	1.39877	1.23395	1.45994	1.25763	1.39266	1.24696	1.40997	1.19677	1.3812	1.21109	1.44924	1.26042	1.50728	1.26961	1.50238	1.23194	1.40793	1.18784	1.51333	1.26064	1.50325	1.27727	1.50321	1.24286	1.4739	1.22762	1.44898	1.21293	1.43287	1.27024	1.45219	1.21242	1.47852	1.20173	1.4283	1.19236	1.35835	1.23623	1.30899	1.20123
PM01- B01	D-Serine	1.43312	0.936709	1.07097	1.0098	1.16308	1.01814	1.04294	1.01035	1.12166	1.04771	1.12429	1.0713	1.19945	1.05	1.22977	1.05085	1.20812	1.06548	1.23544	1.07561	1.25714	1.05833	1.24476	1.06081	1.23111	1.06117	1.2321	1.08016	1.26981	1.08052	1.24426	1.07928	1.26327	1.08112	1.2485	1.08468	1.29681	1.08696	1.25977	1.09158	1.27342	1.08631	1.23827	1.0918	1.2809	1.09448
PM01- B03	Glycerol	1.03822	0.898734	1.09355	0.941176	1.06769	0.943311	1.10736	0.898551	1.13056	0.89313	1.15819	0.878261	1.10249	0.93871	1.15144	0.932203	1.17259	0.962798	1.18689	0.988588	1.21905	1.01667	1.23077	1.02027	1.21333	1.0625	1.22993	1.09461	1.24625	1.13896	1.27557	1.12532	1.29184	1.12801	1.30661	1.1208	1.34263	1.16398	1.36133	1.14728	1.38241	1.15783	1.41651	1.16279	1.43258	1.19877
PM01- B08	D-Xylose	1.28662	1.13165	1.43871	1.18627	1.54154	1.24263	1.65337	1.2381	1.69436	1.22901	1.64124	1.20522	1.60111	1.13387	1.63446	1.11248	1.64975	1.09375	1.63107	1.07418	1.61667	1.05556	1.54312	1.00946	1.59778	1.04388	1.55098	1.03942	1.5439	1.03117	1.50731	1.01151	1.48163	0.991128	1.45291	1.01245	1.47211	0.975155	1.46094	0.976485	1.42447	0.97164	1.37711	0.99388	1.35019	0.954601
PM01- B12	L-Glutamic acid	1.25478	1.1519	1.23548	1.15196	1.31692	1.22676	1.44479	1.23395	1.51039	1.26145	1.44068	1.30087	1.3518	1.25968	1.45692	1.28814	1.54315	1.31845	1.48786	1.29672	1.46429	1.26667	1.38462	1.21486	1.53111	1.31516	1.47722	1.33246	1.45396	1.34805	1.42797	1.30051	1.41633	1.25475	1.46493	1.28144	1.47211	1.22236	1.45117	1.24134	1.42639	1.25771	1.36773	1.30355	1.36704	1.22454
PM01- C04	D-Ribose	1.46497	1.47848	1.74839	1.3799	1.80923	1.30385	1.8773	1.21325	1.86944	1.1355	1.81638	1.05739	1.71191	0.987097	1.74935	0.955316	1.74365	0.941964	1.71359	0.964337	1.7	0.930556	1.67366	0.890541	1.65556	0.882979	1.63774	0.879106	1.63383	0.872727	1.63674	0.863171	1.60408	0.858048	1.58116	0.864259	1.59163	0.867081	1.58203	0.862624	1.56023	0.875462	1.54972	0.865361	1.58801	0.86135
PM01- C05	Tween 20	1.35669	0.989873	1.44516	1.09314	1.40308	1.12925	1.38037	1.14907	1.41246	1.1813	1.40395	1.19826	1.47368	1.17742	1.43864	1.17411	1.48477	1.17411	1.5	1.14979	1.51905	1.12917	1.5035	1.1	1.53111	1.10372	1.52928	1.09067	1.54604	1.07403	1.54489	1.05882	1.53878	1.04436	1.53307	1.03611	1.55777	1.0236	1.55078	1.02104	1.54111	1.01973	1.52908	1.02081	1.52996	1.0135
PM01- C07	D-Fructose	1.20701	0.956962	1.25484	0.992647	1.28	1.03175	1.34049	1.03727	1.37685	1.05534	1.32203	1.08174	1.31579	1.0629	1.36815	1.06934	1.40609	1.08631	1.40049	1.0913	1.40714	1.0875	1.36597	1.06622	1.41778	1.11037	1.39913	1.12089	1.40471	1.12338	1.39248	1.12148	1.39388	1.109	1.37675	1.12453	1.40837	1.10559	1.40234	1.11262	1.38815	1.11591	1.35835	1.13586	1.34457	1.10675
PM01- C08	Acetic acid	1.64013	1.15443	1.47419	1.3652	1.52923	1.47166	1.60736	1.4824	1.68249	1.48282	1.62712	1.45391	1.60111	1.39355	1.65796	1.37442	1.68528	1.36756	1.65291	1.34094	1.61905	1.32917	1.58974	1.28784	1.63333	1.32048	1.61388	1.32063	1.62313	1.31948	1.60334	1.30307	1.58776	1.27757	1.57114	1.29141	1.60159	1.25963	1.5918	1.26485	1.56979	1.25894	1.53096	1.26316	1.5206	1.23558
PM01- C09	a-D-Glucose	1.18471	0.992405	1.23226	1.01225	1.31077	1.05442	1.3865	1.0559	1.4184	1.06489	1.36441	1.08	1.37396	1.04032	1.40731	1.05547	1.43655	1.06845	1.42476	1.06847	1.43095	1.07222	1.38462	1.03784	1.44444	1.09309	1.42733	1.09855	1.43469	1.1039	1.42589	1.09847	1.41837	1.07985	1.40681	1.10834	1.44821	1.0795	1.45703	1.08663	1.43403	1.08878	1.40713	1.12118	1.397	1.07362
PM01- C11	D-Melibiose	1.21019	0.989873	1.27097	1.03676	1.35385	1.14739	1.42945	1.17805	1.45994	1.20802	1.37288	1.23478	1.4072	1.1871	1.47781	1.19877	1.55838	1.21131	1.55097	1.20257	1.51905	1.18333	1.42424	1.15	1.45778	1.20346	1.4295	1.1866	1.43683	1.18182	1.41336	1.17391	1.39592	1.16603	1.36874	1.22167	1.38845	1.18385	1.38477	1.1646	1.38432	1.14673	1.39024	1.17993	1.34831	1.11656
PM01- C12	Thymidine	1.36306	1.13165	1.36452	1.08578	1.40308	1.18367	1.41411	1.18841	1.40653	1.19084	1.34463	1.17913	1.40997	1.13065	1.4047	1.14638	1.4264	1.1503	1.45388	1.12553	1.44048	1.1125	1.338	1.06081	1.42667	1.10771	1.43384	1.09724	1.39186	1.09481	1.38622	1.08951	1.40204	1.06971	1.33868	1.11083	1.3745	1.07205	1.40039	1.08292	1.37859	1.07645	1.31144	1.11016	1.29401	1.02945
PM01- D05	Tween 40	1.29299	1.07848	1.33548	1.19118	1.33231	1.20181	1.40491	1.19462	1.43917	1.19275	1.44915	1.17391	1.4626	1.14355	1.47258	1.13251	1.51777	1.1369	1.52427	1.12268	1.52619	1.10972	1.52448	1.09595	1.54889	1.10372	1.54664	1.10907	1.55675	1.09221	1.54906	1.07928	1.53878	1.07351	1.53908	1.06725	1.56574	1.05963	1.55859	1.06683	1.54302	1.06535	1.53471	1.06732	1.53184	1.05767
PM01- D06	a-Ketoglutaric acid	1.31529	1.05823	1.34839	1.10784	1.32615	1.09524	1.3865	1.06211	1.37389	1.03626	1.31356	1.00696	1.2964	0.964516	1.3107	0.96302	1.34264	0.974702	1.34466	0.984308	1.34286	0.979167	1.31935	0.978378	1.36444	1.01995	1.35792	1.04336	1.36403	1.04416	1.35699	1.05115	1.3449	1.05196	1.34269	1.07098	1.36653	1.06584	1.36328	1.07673	1.33652	1.08261	1.32083	1.09914	1.30524	1.08589
PM01- D07	a-Ketobutyric acid	1.30892	1.27848	1.35161	1.33578	1.34154	1.35147	1.39571	1.30642	1.38872	1.26718	1.33051	1.23652	1.28532	1.18387	1.34204	1.18182	1.3731	1.19643	1.37379	1.19544	1.36429	1.1875	1.31935	1.17027	1.36444	1.21144	1.33623	1.2247	1.34047	1.22078	1.32777	1.21995	1.31429	1.20786	1.30461	1.2254	1.32869	1.20621	1.32422	1.21287	1.30402	1.21455	1.29644	1.23868	1.26592	1.21472
PM01- D10	Lactulose	1.46178	1.19747	1.37419	1.24755	1.41846	1.30159	1.4816	1.30435	1.52226	1.32443	1.48305	1.3287	1.61496	1.25968	1.50914	1.25578	1.53046	1.26339	1.53398	1.24822	1.53095	1.23194	1.4662	1.19189	1.51778	1.25133	1.48156	1.25624	1.4818	1.25714	1.47808	1.25831	1.44694	1.23828	1.41884	1.27397	1.43825	1.23851	1.43555	1.23515	1.42256	1.22318	1.36023	1.25581	1.30712	1.19509
PM01- D11	Sucrose	1.33758	1.0557	1.36774	1.09804	1.42769	1.21088	1.51227	1.26501	1.52522	1.3187	1.4435	1.33739	1.44044	1.2629	1.48825	1.26348	1.51777	1.27827	1.50243	1.27247	1.48571	1.25694	1.41259	1.21486	1.48667	1.27926	1.46421	1.30618	1.46039	1.32078	1.43633	1.3133	1.4	1.27123	1.39279	1.29016	1.41434	1.24348	1.40234	1.22896	1.38815	1.20345	1.35084	1.25214	1.32584	1.18528
PM01- E04	D-Fructose-6-Phosphate	1.3758	1.38481	1.43548	1.24755	1.37231	1.10884	1.41411	1.18012	1.4095	1.11069	1.42655	1.07826	1.38504	1.12581	1.39948	1.10324	1.41371	1.15179	1.39806	1.14265	1.4	1.15278	1.37296	1.14865	1.36	1.1875	1.35358	1.159	1.35974	1.19351	1.35699	1.16752	1.34694	1.16223	1.33066	1.18182	1.33466	1.16149	1.32031	1.19554	1.30593	1.21085	1.29644	1.18849	1.29963	1.1865
PM01- E05	Tween 80	1.43631	1.17722	1.6	1.43627	1.60615	1.49206	1.66258	1.53209	1.64985	1.58397	1.66102	1.6	1.57341	1.55645	1.68146	1.52542	1.74112	1.50893	1.75971	1.47361	1.78095	1.43472	1.76224	1.40946	1.76222	1.40691	1.74837	1.39159	1.75161	1.35974	1.74739	1.33504	1.72857	1.32066	1.74549	1.29141	1.76295	1.28571	1.75391	1.28837	1.7457	1.28607	1.74859	1.27417	1.74345	1.26748
PM01- E08	b-Methyl-D-Glucoside	1.42357	1.15696	1.44194	1.18382	1.44308	1.20635	1.5	1.20911	1.51929	1.21374	1.54802	1.20348	1.45152	1.15323	1.51436	1.13559	1.5203	1.1369	1.51456	1.11698	1.50714	1.10278	1.46154	1.07703	1.5	1.09973	1.45987	1.09724	1.45182	1.08701	1.43841	1.07928	1.41837	1.0583	1.39679	1.06974	1.41833	1.05217	1.41211	1.06064	1.3805	1.05425	1.34897	1.07099	1.32772	1.03681
PM01- E09	Adonitol	1.33439	1.23544	1.39677	1.27941	1.44308	1.31519	1.51534	1.31056	1.55193	1.32061	1.51412	1.32	1.50693	1.28548	1.53525	1.28968	1.56345	1.30357	1.55825	1.29815	1.55476	1.29306	1.50816	1.27162	1.55556	1.31782	1.52278	1.32852	1.51606	1.32597	1.50731	1.32481	1.47755	1.30545	1.45892	1.33001	1.4741	1.3118	1.4707	1.32302	1.43021	1.32182	1.40713	1.35251	1.38202	1.3227
PM01- E10	Maltotriose	1.67516	1.09367	1.95484	1.125	1.65846	1.19955	1.47853	1.24638	1.47774	1.29962	1.44633	1.24696	1.53463	1.19677	1.65013	1.20955	1.49746	1.24851	1.47573	1.22111	1.50714	1.18333	1.48485	1.16892	1.6	1.22473	1.46855	1.25887	1.59529	1.21818	1.45094	1.2046	1.44082	1.18885	1.47295	1.23537	1.43825	1.19627	1.52734	1.18564	1.41683	1.18496	1.37711	1.2142	1.3427	1.18037
PM01- E12	Adenosine	1.63376	1.24557	1.5	1.25	1.54154	1.23583	1.60429	1.21118	1.7003	1.19275	1.62147	1.17565	1.63158	1.11452	1.58747	1.08629	1.57614	1.0744	1.57524	1.05706	1.51667	1.00972	1.46853	0.975676	1.52889	1.03191	1.43384	1.01971	1.46039	0.983117	1.40919	0.985934	1.39796	0.937896	1.36072	0.952677	1.37649	0.919255	1.35938	0.92203	1.34226	0.916153	1.2758	0.942472	1.26592	0.876074
PM01- F07	Propionic acid	1.78981	1.35696	1.9871	1.62255	1.88	1.73469	1.76074	1.68944	1.79525	1.6355	1.74576	1.58435	1.88643	1.49355	1.77023	1.46225	1.82741	1.4628	1.81796	1.42511	1.80476	1.40278	1.75058	1.37703	1.80222	1.38697	1.75922	1.37976	1.75803	1.37013	1.73069	1.34399	1.70204	1.31686	1.69539	1.32379	1.69323	1.29193	1.74219	1.30074	1.6673	1.29223	1.67542	1.32925	1.64232	1.28344
PM01- F11	D-Cellobiose	1.36306	2.97975	1.38065	1.32108	1.43077	1.24717	1.52147	1.24845	1.54896	1.21374	1.45198	1.23652	1.36011	1.20968	1.48042	1.21572	1.49239	1.21577	1.47816	1.18545	1.45476	1.18472	1.37296	1.17568	1.47333	1.23005	1.46204	1.23127	1.47109	1.23636	1.42797	1.23018	1.36735	1.19138	1.36072	1.21918	1.36255	1.18261	1.41406	1.21906	1.37285	1.20592	1.30769	1.21297	1.26779	1.14601
PM01- G07	Acetoacetic acid	1.5828	1.36709	1.86452	1.86765	1.93538	1.9093	1.84663	1.83437	1.82196	1.75382	1.72881	1.64696	1.8892	1.52742	1.69191	1.46225	1.70812	1.43155	1.69175	1.38231	1.67143	1.34306	1.57343	1.30135	1.62667	1.3125	1.58134	1.29961	1.58244	1.27792	1.5428	1.24425	1.51224	1.26996	1.48898	1.23537	1.49402	1.20497	1.50977	1.20297	1.46845	1.20838	1.44841	1.20563	1.42322	1.19387
PM01- G09	Mono-Methylsuccinate	1.32166	1.09367	1.77419	1.20098	2.66769	1.17687	1.62577	1.13872	1.35015	1.11641	1.30508	1.1113	1.33795	1.04032	1.31593	1.0077	1.32487	1.03125	1.35922	1.05421	1.4119	1.07222	1.34033	1.06486	1.41556	1.15824	1.38178	1.18397	1.44968	1.17662	1.43006	1.1445	1.35918	1.12294	1.32866	1.18804	1.3745	1.16398	1.44141	1.16955	1.40918	1.13687	1.33208	1.13219	1.28652	1.09202
PM01- H06	L-Lyxose	1.46497	1.78734	1.81613	1.58333	1.86769	1.46712	1.96012	1.39959	1.97923	1.3416	1.94915	1.26957	1.9169	1.20645	1.88251	1.16949	1.87817	1.14732	1.84223	1.12268	1.81905	1.09722	1.77156	1.08108	1.77778	1.07846	1.73753	1.07753	1.72591	1.06234	1.68894	1.04859	1.64694	1.04183	1.62325	1.03238	1.63546	1.0323	1.60938	1.03094	1.56405	1.03083	1.53096	1.02693	1.52622	1.0319
PM02A- B05	D-Arabinose	1.24204	1.24176	1.35404	1.30155	1.44514	1.26526	1.49383	1.26327	1.52836	1.2229	1.52586	1.15556	1.46866	1.07496	1.50135	1.01435	1.49608	0.975867	1.49123	0.955331	1.44686	0.940678	1.39294	0.923497	1.44804	0.922266	1.41295	0.910256	1.3956	0.881313	1.38578	0.860697	1.34783	0.853448	1.33943	0.981767	1.36735	0.82971	1.36585	0.809976	1.33267	0.806872	1.3248	0.804476	1.30392	0.793184
PM02A- B06	D-Arabitol	1.1242	1.01923	1.11491	1.01804	1.15047	1.00704	1.19136	1.0354	1.23284	1.05726	1.24425	1.07037	1.19891	1.06133	1.25606	1.03987	1.26632	1.04374	1.29574	1.06916	1.26812	1.07345	1.21882	1.06284	1.3164	1.08827	1.3058	1.10128	1.3033	1.10101	1.30172	1.10821	1.2795	1.11207	1.26829	1.0533	1.29388	1.12319	1.30285	1.11164	1.28119	1.1173	1.27953	1.13663	1.25882	1.12221
PM02A- B11	D-Fucose	1.28662	1.14011	1.31056	1.19072	1.42006	1.19249	1.5216	1.2677	1.59104	1.29039	1.59195	1.36852	1.49864	1.4276	1.63881	1.43541	1.66319	1.48869	1.599	1.48271	1.52899	1.43644	1.41647	1.36475	1.63279	1.39657	1.5	1.38462	1.48791	1.36111	1.46983	1.34701	1.51346	1.33498	1.42073	1.38289	1.43673	1.35386	1.43902	1.33492	1.47327	1.30332	1.41142	1.32509	1.33922	1.26322
PM02A- C12	Palatinose	1.31529	1.17857	1.34161	1.15722	1.47649	1.16667	1.5	1.25442	1.58806	1.29857	1.6408	1.32222	1.59946	1.30494	1.67655	1.20734	1.63969	1.2006	1.64411	1.21758	1.75121	1.22316	1.69412	1.18579	1.71363	1.18972	1.61161	1.17308	1.5978	1.15783	1.6681	1.16542	1.71843	1.17118	1.65447	1.09958	1.63265	1.13768	1.62398	1.11995	1.56832	1.10427	1.60433	1.14959	1.62549	1.09283
PM02A- D06	D-Tagatose	1.3535	1.20879	1.38199	1.23454	1.43887	1.21831	1.49691	1.24115	1.55224	1.24949	1.57471	1.23333	1.53678	1.21635	1.59299	1.17225	1.60313	1.1629	1.62406	1.17003	1.58937	1.16384	1.52706	1.14071	1.61663	1.14625	1.58705	1.15641	1.57143	1.14141	1.56681	1.14179	1.52795	1.14532	1.49797	1.15147	1.53061	1.14372	1.52846	1.12945	1.49901	1.13626	1.49409	1.14841	1.47059	1.13278
PM02A- D08	Xylitol	1.21019	1.09066	1.17702	1.07216	1.22571	1.0446	1.28086	1.08186	1.32537	1.10634	1.31609	1.10556	1.26703	1.11073	1.32345	1.06699	1.33681	1.07541	1.36341	1.09798	1.33333	1.10028	1.26353	1.07787	1.37875	1.10804	1.34598	1.12308	1.34286	1.1149	1.34267	1.12065	1.31263	1.12192	1.28455	1.12342	1.31633	1.12681	1.31911	1.11283	1.29307	1.11374	1.28937	1.13663	1.2549	1.11163
PM02A- D09	N-Acetyl-D-Glucosaminitol	1.32803	1.21978	1.40683	1.36856	1.50157	1.38028	1.5679	1.41372	1.6209	1.40286	1.60345	1.31667	1.53406	1.26235	1.60377	1.16108	1.61358	1.13122	1.60401	1.11095	1.55072	1.08192	1.44941	1.03279	1.58199	1.0527	1.54018	1.04359	1.54945	1.01894	1.5625	1.01866	1.51553	1.00493	1.44512	1.0533	1.45918	0.9843	1.45122	0.964371	1.42574	0.947867	1.42126	0.968198	1.38627	0.929495
PM02A- D12	Butyric acid	1.33439	1.59066	1.32298	1.65206	1.45141	1.62676	1.51235	1.70575	1.63284	1.70961	1.56897	1.64259	1.52316	1.61329	1.59299	1.52153	1.66057	1.44495	1.66917	1.40778	1.64493	1.37712	1.53647	1.30055	1.69746	1.32543	1.66741	1.31026	1.64615	1.27146	1.65948	1.25498	1.63768	1.24138	1.61179	1.12062	1.63673	1.21135	1.6687	1.19715	1.63762	1.1718	1.65551	1.19788	1.58431	1.13984
PM02A- E02	Caproic acid	1.53185	1.15934	1.46584	1.24485	1.26019	1.1831	1.28704	1.24779	1.3791	1.27607	1.34195	1.25185	1.2752	1.2368	1.28032	1.19936	1.30809	1.15385	1.31579	1.14841	1.30676	1.16102	1.27765	1.14344	1.32102	1.12121	1.33259	1.13205	1.30989	1.09722	1.32543	1.07587	1.30849	1.08621	1.29878	1.06872	1.32245	1.07488	1.34553	1.05463	1.34059	1.06991	1.3622	1.04829	1.38039	1.04935
PM02A- E05	D-Glucosamine	2.39809	2	2.5528	2.08247	2.61442	1.96479	2.62654	1.88053	2.5791	1.76278	2.50287	1.62037	2.38965	1.51959	2.38814	1.42265	2.33159	1.35294	2.27068	1.30836	2.21739	1.28531	2.11529	1.23907	2.15473	1.20422	2.07812	1.19103	2.03736	1.15404	1.99784	1.13806	1.92961	1.1367	1.86382	1.13184	1.8898	1.10145	1.86992	1.08195	1.83762	1.09005	1.8189	1.08009	1.79608	1.06698
PM02A- E08	b-Hydroxybutyric acid	1.42357	1.28846	1.37888	1.24742	1.40752	1.19718	1.4321	1.20354	1.42985	1.18609	1.3908	1.13704	1.3297	1.12777	1.37736	1.07815	1.36031	1.07692	1.3584	1.08646	1.34058	1.07486	1.26353	1.04645	1.3649	1.06983	1.3192	1.07692	1.30769	1.07071	1.3125	1.07711	1.2795	1.08005	1.24593	1.10098	1.2898	1.11111	1.29065	1.0962	1.27525	1.09479	1.27165	1.10954	1.25294	1.08696
PM02A- E12	5-Keto-D-Gluconic acid	1.68153	1.45055	1.7205	1.41753	1.82445	1.46009	1.89198	1.35398	1.92836	1.38855	1.87931	1.27222	1.79019	1.25554	1.84636	1.126	1.8329	1.11614	1.83208	1.09798	1.78986	1.0339	1.65882	0.97541	1.78753	1.02635	1.71429	1.01282	1.73846	1.01894	1.70043	0.99005	1.63561	0.977833	1.59146	1.03226	1.64898	0.960145	1.67073	0.934679	1.6297	0.954976	1.65551	0.936396	1.54118	0.890717
PM02A- F05	Oxalomalic acid	1.56051	1.57692	1.76087	1.81959	1.88088	1.83568	1.9784	1.84071	2.0209	1.78732	2.01437	1.66296	1.94823	1.5707	1.98922	1.47687	1.96606	1.41176	1.93985	1.36599	1.88889	1.34181	1.81176	1.29235	1.87298	1.2635	1.82812	1.24615	1.79341	1.21086	1.76724	1.19403	1.71636	1.18103	1.67276	1.06872	1.71633	1.15338	1.71545	1.13302	1.68119	1.13744	1.6811	1.13428	1.65686	1.11633
PM02A- G10	L-Leucine	1.39809	1.08791	1.46273	1.18814	1.45455	1.36385	1.45988	1.29425	1.5403	1.27607	1.68391	1.13148	1.52316	1.11414	1.40431	1.13397	1.49608	1.06637	1.49373	1.01729	1.4372	1.01271	1.30118	0.994536	1.47806	1.03689	1.46205	1.02692	1.43077	1.05303	1.48707	1.02488	1.47826	0.995074	1.39024	1.13885	1.44082	0.974638	1.45732	0.972684	1.39604	0.992891	1.41142	0.992933	1.31961	0.985899
PM02A- G12	L-Methionine	1.29299	1.23352	1.25155	1.23454	1.35737	1.24178	1.43519	1.31637	1.51642	1.36196	1.39943	1.28704	1.31063	1.23509	1.43396	1.16746	1.43864	1.16893	1.45113	1.16282	1.40338	1.15254	1.25647	1.07514	1.45035	1.14361	1.39062	1.13974	1.3978	1.12247	1.37716	1.0995	1.35197	1.06404	1.27439	1.09537	1.34694	1.04831	1.3435	1.0285	1.30495	1.0154	1.29528	1.07656	1.25294	0.9953
PM02A- H06	sec-Butylamine	1.02548	1.10989	1.02484	1.04381	1.0627	1.08451	1.11111	1.1792	1.20896	1.27812	1.25287	1.30741	1.26703	1.29302	1.31536	1.26954	1.33159	1.24736	1.35338	1.24496	1.34541	1.24294	1.29412	1.22404	1.39723	1.2108	1.35938	1.21026	1.37363	1.21086	1.37716	1.22139	1.38923	1.22783	1.37195	1.12903	1.42857	1.21256	1.40447	1.18765	1.35842	1.18957	1.33268	1.18492	1.32549	1.17861
PM02A- H09	Dihydroxyacetone	1.46497	1.61813	1.7236	1.43299	1.88401	1.43192	2.00617	1.42478	2.10448	1.40491	2.06322	1.31296	2.02725	1.24191	2.07547	1.18979	2.06527	1.15234	2.07519	1.13833	2.0314	1.12147	1.88235	1.0806	2.0739	1.08959	1.96652	1.07436	1.96923	1.04924	1.9181	1.02861	1.86335	1.00493	1.76829	1.04628	1.84082	0.992754	1.81301	0.971496	1.74455	0.970379	1.70079	0.968198	1.66667	0.963572
PM02A- H10	2,3-Butanediol	1.06369	2.56044	1.03416	1.26031	1.06897	1.5493	1.08951	1.13053	1.17612	1.10838	1.12069	1.07593	1.12262	1.01022	1.18329	1.02552	1.19843	1.12519	1.2381	1.23775	1.25362	1.0904	1.14824	1.07377	1.42032	1.19895	1.36161	1.16026	1.36484	1.10227	1.33405	1.14303	1.35197	1.10961	1.29472	1.14727	1.3898	1.08696	1.33943	1.05582	1.28911	1.0545	1.27756	1.12367	1.25686	1.10106
PM02A- H12	3-Hydroxy-2-butanone	1.13376	1.11538	1.04969	1.1134	1.12539	1.14085	1.23457	1.15708	1.31642	1.22699	1.22126	1.24259	1.21798	1.17206	1.36388	1.14992	1.38903	1.1825	1.48371	1.22334	1.50966	1.17655	1.36	1.13661	1.66975	1.21212	1.57812	1.21282	1.63077	1.17045	1.62069	1.1393	1.62733	1.11453	1.51829	1.1108	1.64082	1.10266	1.60366	1.08195	1.54059	1.08531	1.48622	1.1013	1.44706	1.07638
PM03B- A09	L-Asparagine	1.06984	1.04789	1.06667	1.05319	1.14058	1.07614	1.1853	1.10219	1.23175	1.08716	1.20938	1.07559	1.1896	1.09751	1.28049	1.10139	1.26875	1.10345	1.32831	1.10294	1.35928	1.10072	1.29167	1.08392	1.40294	1.10374	1.38663	1.0939	1.3908	1.09106	1.38068	1.08267	1.3764	1.07165	1.3454	1.02985	1.37396	1.06657	1.37466	1.0568	1.35165	1.04846	1.3224	1.0446	1.28883	1.03152
PM03B- A11	L-Cysteine	2.25714	1.81127	2.44444	1.94149	2.52716	1.93401	2.59105	1.88564	2.63492	1.79128	2.50937	1.68467	2.40061	1.62863	2.48171	1.56461	2.48125	1.52682	2.45181	1.46507	2.4491	1.44065	2.33929	1.37413	2.50294	1.38095	2.42151	1.33937	2.37069	1.32846	2.36932	1.2814	2.38483	1.24611	2.29526	1.2	2.31579	1.20575	2.32231	1.18236	2.29396	1.16446	2.2377	1.15683	2.16076	1.12178
PM03B- B08	L-Phenylalanine	1.12381	0.991549	1.09841	1.0133	1.1885	1.0203	1.23642	1.05109	1.26032	1.04358	1.225	1.01944	1.19572	1.0166	1.34756	1.00994	1.3875	1.01724	1.36747	1.01471	1.37126	1.01619	1.28274	0.982517	1.41765	1.02381	1.38372	1.01318	1.39655	1.01301	1.38352	1.00318	1.37921	0.992212	1.32033	1	1.36565	0.996974	1.39394	0.989537	1.37363	0.983847	1.32514	1	1.27248	0.971347
PM03B- B09	L-Proline	1.09206	1.03944	1.06349	0.994681	1.16613	0.994924	1.21406	1.01946	1.2381	1.01376	1.1875	0.982721	1.14067	0.985477	1.32622	0.982107	1.325	0.998084	1.34036	0.996324	1.34132	1	1.24405	0.972028	1.40588	1.02891	1.36628	1.01483	1.37931	1.01626	1.36648	1.00477	1.36798	0.990654	1.32312	0.997015	1.36842	1.00303	1.40771	0.99701	1.39011	0.995595	1.3306	1.02158	1.25613	0.984241
PM03B- B11	L-Threonine	1.16508	1.11268	1.13651	1.08777	1.27796	1.1066	1.33866	1.15815	1.36825	1.14908	1.30625	1.11663	1.25076	1.12448	1.48171	1.12525	1.48125	1.14176	1.5	1.12684	1.50299	1.1241	1.40476	1.07517	1.58529	1.13435	1.53198	1.11203	1.55747	1.1122	1.53693	1.08426	1.54775	1.06075	1.50696	1.05373	1.56233	1.04841	1.61157	1.03438	1.5989	1.0279	1.53279	1.06763	1.44414	0.997135
PM03B- B12	L-Tryptophan	1.25397	1.13803	1.23175	1.05053	1.37061	1.07868	1.40256	1.13382	1.42222	1.15138	1.39375	1.11015	1.30581	1.13071	1.51524	1.11332	1.65	1.17241	1.53313	1.14338	1.56886	1.16367	1.42262	1.11189	1.66176	1.19898	1.56977	1.15486	1.6092	1.1561	1.56534	1.13831	1.58427	1.11526	1.52368	1.07164	1.59557	1.10893	1.61983	1.09567	1.62637	1.0837	1.55464	1.11511	1.46049	1.05014
PM03B- C08	D-Serine	1.10794	1.03099	1.08889	1.02394	1.17252	1.02284	1.21086	1.05596	1.2381	1.05046	1.19063	1.01296	1.17431	1.02905	1.34451	1.0338	1.39375	1.03831	1.36446	1.02757	1.36826	1.02878	1.29167	0.993007	1.42353	1.03231	1.38663	1.01483	1.40805	1.01626	1.40341	1.00477	1.39607	0.989097	1.34819	0.99403	1.39612	0.990923	1.42424	0.988042	1.40934	0.983847	1.36339	1.01727	1.30518	0.971347
PM03B- C09	D-Valine	1.14286	1.24225	1.11746	1.10372	1.21086	1.08629	1.25879	1.11922	1.28571	1.11239	1.23125	1.10151	1.20183	1.1722	1.39329	1.20875	1.4625	1.11494	1.41265	1.06985	1.41317	1.07194	1.33036	1.04196	1.47353	1.08163	1.43023	1.05272	1.45402	1.0748	1.44886	1.05723	1.44382	1.04829	1.39833	1.07164	1.44875	1.05749	1.4876	1.04933	1.47253	1.04699	1.42896	1.08489	1.37057	1.02149
PM03B- C10	L-Citrulline	1.14921	1.05915	1.13968	1.05319	1.24281	1.07107	1.28435	1.11192	1.30794	1.10321	1.24063	1.04968	1.20489	1.07054	1.41463	1.06958	1.44375	1.05172	1.41867	1.01103	1.41018	1.01439	1.30357	0.977273	1.46176	1.03231	1.40988	1.01977	1.43103	1.01789	1.41193	0.984102	1.41011	0.961059	1.35655	0.98209	1.41274	0.995461	1.45455	0.988042	1.43956	0.973568	1.38251	1.00719	1.31608	0.934097
PM03B- C11	L-Homoserine	1.19365	1.17465	1.1746	1.14362	1.29393	1.13452	1.33866	1.16058	1.3619	1.1445	1.27812	1.10367	1.22936	1.12241	1.44512	1.12525	1.48125	1.10728	1.4247	1.07353	1.41018	1.08094	1.30357	1.04021	1.44706	1.07993	1.38372	1.04448	1.40517	1.03415	1.37784	1.00954	1.37079	0.993769	1.31476	1.01194	1.36565	0.96823	1.41047	0.964126	1.39286	0.967695	1.3224	1.02014	1.25068	0.928367
PM03B- C12	L-Ornithine	1.17778	1.19155	1.17778	1.15691	1.30671	1.16244	1.36102	1.21411	1.4	1.17202	1.39062	1.11015	1.30581	1.12656	1.51829	1.13519	1.58125	1.13027	1.47289	1.09375	1.50898	1.09173	1.36905	1.04371	1.50294	1.08163	1.43895	1.0346	1.48563	1.02602	1.44318	0.977742	1.41573	0.937695	1.36212	0.922388	1.41274	0.90469	1.49311	0.884903	1.43407	0.86931	1.36339	0.915108	1.28065	0.810888
PM03B- D07	N-Butylamine	1.19683	1.10986	1.19048	1.11436	1.23642	1.11929	1.27476	1.13139	1.28254	1.12615	1.23125	1.09071	1.19878	1.08921	1.33537	1.09344	1.36875	1.0977	1.3494	1.08088	1.34731	1.08993	1.28274	1.0542	1.4	1.08333	1.34012	1.06755	1.36207	1.0748	1.35511	1.05405	1.34831	1.04206	1.28691	1.05373	1.33795	1.04387	1.35813	1.04036	1.33791	1.03671	1.30055	1.06331	1.25341	1.03295
PM03B- D08	Ethylamine	1.1873	1.07042	1.17143	1.06915	1.24281	1.07868	1.28115	1.09976	1.29524	1.09862	1.23125	1.07343	1.1896	1.07261	1.35366	1.08748	1.39375	1.09195	1.36446	1.07537	1.36228	1.08453	1.28571	1.0507	1.42059	1.08673	1.35465	1.0659	1.38218	1.07967	1.36932	1.05564	1.35674	1.0405	1.29526	1.06269	1.34903	1.0469	1.36915	1.04335	1.3489	1.04258	1.30601	1.07482	1.25341	1.03582
PM03B- D09	Ethanolamine	1.1746	1.10423	1.15873	1.09574	1.24601	1.09645	1.29393	1.12409	1.30476	1.12615	1.2375	1.07991	1.19572	1.08299	1.3811	1.10139	1.425	1.09579	1.38855	1.07537	1.38024	1.07194	1.27679	1.03671	1.44412	1.08333	1.38081	1.0626	1.41092	1.07642	1.38636	1.04928	1.38202	1.03427	1.31755	1.04179	1.38504	1.03933	1.40496	1.03288	1.38187	1.02643	1.3306	1.06187	1.26431	1.01003
PM03B- D10	Ethylenediamine	1.22857	1.20563	1.24762	1.23404	1.38658	1.25635	1.46965	1.31144	1.52381	1.3211	1.49063	1.27646	1.47095	1.29461	1.71646	1.32604	1.79375	1.32375	1.7741	1.29779	1.79042	1.29317	1.70833	1.24825	1.88824	1.29082	1.8314	1.26194	1.87931	1.27154	1.8608	1.23052	1.86517	1.20561	1.8078	1.19403	1.88089	1.18759	1.91185	1.17489	1.9011	1.16446	1.84973	1.20576	1.78474	1.13181
PM03B- D11	Putrescine	1.25714	1.17183	1.24762	1.14894	1.36422	1.14467	1.43131	1.18005	1.44444	1.16743	1.35625	1.10583	1.29052	1.11411	1.51524	1.13519	1.51875	1.13027	1.51205	1.10294	1.50898	1.10072	1.40774	1.0542	1.57059	1.10204	1.49419	1.07249	1.54023	1.0878	1.48864	1.0461	1.47753	1.02804	1.41783	1.04776	1.4903	1.02421	1.51515	1.01345	1.48901	1.00881	1.4235	1.06331	1.34332	0.984241
PM03B- D12	Agmatine	1.26032	1.2507	1.23175	1.20745	1.34505	1.1802	1.40575	1.20925	1.40317	1.18578	1.30625	1.12527	1.24771	1.11411	1.48171	1.13519	1.50625	1.12644	1.46988	1.09375	1.45808	1.08273	1.35119	1.03147	1.51471	1.08163	1.43314	1.05107	1.47989	1.06829	1.44318	1.02544	1.4382	1.00312	1.36769	1	1.43767	0.995461	1.46556	0.989537	1.44231	0.988253	1.38251	1.04748	1.29973	0.955587
PM03B- E01	Histamine	1.21905	1.16901	1.21587	1.1516	1.22364	1.13959	1.23642	1.13382	1.24444	1.11927	1.24687	1.10151	1.24465	1.09336	1.25305	1.08549	1.30625	1.07471	1.31325	1.07537	1.33832	1.08094	1.34821	1.06294	1.34118	1.06122	1.3343	1.05766	1.31322	1.04715	1.31534	1.03498	1.30618	1.0405	1.29248	1.01493	1.29917	1.03782	1.30028	1.03288	1.31319	1.0279	1.31148	1.02302	1.3079	1.01862
PM03B- E04	Acetamide	1.22857	1.18028	1.24127	1.17819	1.2524	1.17259	1.26198	1.16788	1.26349	1.16743	1.25313	1.14255	1.25382	1.12656	1.27744	1.12127	1.29375	1.11494	1.3012	1.10478	1.33234	1.11691	1.3244	1.09615	1.35	1.09694	1.31977	1.09555	1.31322	1.08943	1.32955	1.07631	1.30618	1.08411	1.26741	1.06866	1.28532	1.08321	1.28926	1.08221	1.29121	1.07783	1.27322	1.09065	1.26431	1.08739
PM03B- E05	Formamide	1.32698	1.27887	1.33651	1.22872	1.33866	1.21066	1.35463	1.19221	1.35556	1.1789	1.325	1.14039	1.31804	1.11618	1.3689	1.11332	1.36875	1.10345	1.37651	1.08824	1.40719	1.10791	1.38095	1.07343	1.42647	1.08163	1.375	1.07743	1.37931	1.0748	1.3892	1.05564	1.35674	1.06542	1.30641	1.02388	1.33518	1.059	1.33058	1.04933	1.34066	1.04552	1.30328	1.06619	1.28065	1.05444
PM03B- E06	Glucuronamide	1.35238	1.24789	1.34603	1.21011	1.36422	1.18782	1.38658	1.16058	1.38413	1.14908	1.35	1.09287	1.33639	1.06846	1.41463	1.05765	1.425	1.04598	1.41566	1.01654	1.44311	1.03597	1.40179	1.00175	1.46765	1.0085	1.40988	0.998353	1.41954	0.995122	1.42614	0.968203	1.39888	0.970405	1.34262	0.904478	1.38504	0.960666	1.38843	0.946188	1.39286	0.941263	1.34973	0.959712	1.3188	0.938395
PM03B- E07	D,L-Lactamide	1.33333	1.2338	1.32381	1.21011	1.36422	1.19543	1.38339	1.18978	1.39365	1.18349	1.34688	1.13391	1.31804	1.12033	1.42988	1.12326	1.45	1.11686	1.44277	1.09926	1.46707	1.11691	1.40774	1.07867	1.50588	1.10204	1.44186	1.09226	1.46552	1.09756	1.46875	1.07313	1.44663	1.07165	1.38719	1.05373	1.4349	1.07262	1.43802	1.06278	1.42308	1.06167	1.38251	1.09065	1.3515	1.0616
PM03B- E08	D-Glucosamine	1.37143	1.29014	1.38413	1.29787	1.45687	1.29695	1.49521	1.3017	1.52063	1.29128	1.47812	1.2311	1.46177	1.21577	1.60671	1.21869	1.6375	1.20498	1.63855	1.17831	1.67066	1.19065	1.61905	1.14685	1.73529	1.16837	1.67442	1.14992	1.7069	1.1561	1.71307	1.12719	1.69944	1.11371	1.6351	1.11045	1.69806	1.10893	1.7135	1.09716	1.6978	1.08811	1.6612	1.11799	1.63215	1.0788
PM03B- E09	D-Galactosamine	1.33968	1.2169	1.33016	1.19947	1.41214	1.19797	1.45687	1.22141	1.48571	1.22018	1.43437	1.17495	1.40979	1.1722	1.58232	1.18489	1.63125	1.1705	1.5994	1.15074	1.63174	1.16367	1.56845	1.11713	1.69412	1.14286	1.625	1.11697	1.66667	1.13008	1.66477	1.09221	1.64607	1.07632	1.58496	1.06567	1.64266	1.06657	1.66116	1.04933	1.6456	1.03965	1.60656	1.06475	1.57221	1.02006
PM03B- E10	D-Mannosamine	1.47619	1.32958	1.54286	1.36702	1.68051	1.40863	1.75719	1.45012	1.8127	1.46101	1.78438	1.40173	1.77064	1.39834	1.96951	1.41153	2.05625	1.38697	2	1.35478	2.02994	1.35432	1.94048	1.30245	2.11176	1.32313	2.04651	1.28336	2.06609	1.2878	2.02841	1.23688	2.01685	1.20872	1.93872	1.2	2.00831	1.18608	2.02479	1.16293	2.01648	1.14831	1.95628	1.1741	1.90191	1.11605
PM03B- E11	N-Acetyl-D-Glucosamine	2.1746	1.30141	1.59683	1.2766	1.48882	1.27665	1.51757	1.29927	1.52063	1.2867	1.43437	1.21382	1.39144	1.21162	1.57317	1.23062	1.575	1.20881	1.55723	1.17463	1.56886	1.18165	1.47321	1.12937	1.61176	1.16667	1.52326	1.13839	1.56897	1.14797	1.54261	1.10334	1.52528	1.08411	1.44568	1.08358	1.5097	1.06657	1.52342	1.04933	1.50824	1.03524	1.43716	1.07914	1.38692	1.00573
PM03B- E12	N-Acetyl-D-Galactosamine	1.3746	1.32113	1.34603	1.32979	1.44728	1.29442	1.47284	1.28467	1.47302	1.30505	1.37187	1.25486	1.3211	1.21369	1.51524	1.2326	1.5125	1.2318	1.48193	1.18015	1.49401	1.19424	1.39286	1.15734	1.52941	1.22279	1.44186	1.1631	1.49138	1.16911	1.45455	1.13514	1.44382	1.12617	1.36212	1.13134	1.42936	1.09682	1.44904	1.0867	1.42308	1.0793	1.35792	1.13669	1.29428	1.07307
PM03B- F09	Thymidine	1.2	1.09577	1.19048	1.08245	1.30032	1.08122	1.33866	1.09732	1.35873	1.08945	1.27188	1.02808	1.23242	1.01867	1.46341	1.04374	1.43125	1.0249	1.43976	0.992647	1.45808	1.00899	1.33631	0.951049	1.52059	0.989796	1.44186	0.968699	1.50287	0.99187	1.46307	0.952305	1.45787	0.936137	1.39276	0.940299	1.46537	0.940998	1.48209	0.931241	1.45055	0.926579	1.37978	0.969784	1.32153	0.912607
PM03B- F10	Uracil	1.26349	1.30141	1.2127	1.16223	1.33227	1.17513	1.36102	1.20195	1.37143	1.1789	1.26875	1.12959	1.23853	1.13485	1.4939	1.15706	1.525	1.11111	1.46988	1.08272	1.47605	1.11511	1.33631	1.04371	1.51176	1.07993	1.42733	1.06096	1.51724	1.0813	1.47159	1.03816	1.45225	1.02804	1.3844	1.00896	1.45429	1.02723	1.46281	1.01196	1.42582	1.00147	1.34699	1.03885	1.28065	0.964183
PM03B- F11	Uridine	1.56825	1.16338	1.22857	1.13298	1.3738	1.13198	1.41534	1.17275	1.44444	1.16743	1.34062	1.09935	1.29052	1.09959	1.56402	1.13718	1.55	1.11686	1.53614	1.07904	1.55988	1.09353	1.43452	1.02797	1.61471	1.07993	1.51744	1.05601	1.60345	1.07967	1.55114	1.03339	1.54775	1.01246	1.46797	1.01194	1.55402	1.0121	1.56749	0.998505	1.53846	0.988253	1.45355	1.04604	1.38692	0.955587
PM03B- F12	Inosine	1.2381	1.14648	1.2127	1.10106	1.36422	1.08629	1.40575	1.12409	1.42222	1.1078	1.30625	1.03888	1.24771	1.03734	1.52439	1.07753	1.5125	1.05556	1.4759	1.01654	1.48802	1.03777	1.34821	0.979021	1.52647	1.04422	1.42442	1.01812	1.5	1.04228	1.4375	0.99682	1.42978	0.971963	1.35097	0.979104	1.4349	0.97882	1.44628	0.96562	1.41209	0.960352	1.32787	1.02734	1.25613	0.928367
PM03B- G01	Xanthine	2.40317	1.7831	2.40635	1.74468	2.38978	1.68782	2.38978	1.65693	2.36825	1.62844	2.34687	1.57451	2.33639	1.54772	2.33232	1.53678	2.43125	1.51916	2.33133	1.50735	2.33533	1.50719	2.34226	1.48427	2.30588	1.47619	2.28488	1.4827	2.25	1.46829	2.26136	1.44833	2.2191	1.45794	2.20334	1.44478	2.19114	1.45083	2.17631	1.43797	2.21154	1.43319	2.19672	1.43597	2.18529	1.44269
PM03B- G04	Alloxan	1.10476	0.96338	1.13968	0.976064	1.15016	0.951777	1.16613	0.919708	1.17143	0.896789	1.16875	0.848812	1.18349	0.817427	1.2378	0.793241	1.2375	0.775862	1.40663	0.75	1.52695	0.751799	1.64286	0.725524	1.81176	0.717687	1.90988	0.713344	2.00862	0.705691	2.125	0.689984	2.18539	0.705607	2.2312	0.704478	2.31856	0.738275	2.36915	0.769806	2.42582	0.82232	2.45902	0.913669	2.48774	0.981375
PM03B- G05	Allantoin	1.13651	1.02817	1.16825	1.06383	1.18211	1.0736	1.20767	1.07786	1.22222	1.09862	1.20938	1.07991	1.22324	1.07054	1.28659	1.07356	1.3	1.07088	1.30422	1.06066	1.34431	1.07194	1.31845	1.04895	1.4	1.05102	1.34012	1.05107	1.37069	1.04715	1.37784	1.02862	1.35674	1.03894	1.30362	1.01493	1.3518	1.0348	1.34986	1.02242	1.3489	1.02056	1.31148	1.03597	1.30245	1.03009
PM03B- G09	e-Amino-N-Caproic acid	1.14286	1.10423	1.15238	1.10638	1.24601	1.09391	1.27157	1.10706	1.28254	1.11009	1.2125	1.07343	1.18043	1.07261	1.41159	1.08748	1.41875	1.08046	1.38855	1.05882	1.45509	1.07734	1.29464	1.01923	1.49412	1.05952	1.37209	1.05107	1.44828	1.06504	1.42614	1.03021	1.39888	1.01869	1.32312	1.0209	1.41828	1.02269	1.44077	1.00149	1.40659	0.998532	1.32787	1.03597	1.29428	0.995702
PM03B- G12	a-Amino-N-Valeric acid	1.2127	1.27606	1.22857	1.22606	1.40575	1.34518	1.46645	1.49392	1.48571	1.23853	1.39375	1.32613	1.33028	1.32573	1.66159	1.17694	1.68125	1.18582	1.58434	1.22243	1.63772	1.36331	1.47619	1.10664	1.73235	1.22449	1.60465	1.27183	1.7069	1.16423	1.65625	1.16534	1.64888	1.1729	1.5376	1.34925	1.64266	1.09228	1.66942	1.12108	1.63462	1.12041	1.51913	1.13381	1.43052	1.09456
PM04A- E06	Phosphono Acetic acid	1.32938	2.45428	1.34132	2.40563	1.34639	2.36813	1.35843	2.37802	1.37237	2.29793	1.36202	2.22444	1.36364	2.18554	1.34139	1.29197	1.36994	2.09009	1.37714	2.09211	1.39943	2.05806	1.3427	2.04219	1.41551	2.06186	1.3842	2.01004	1.42162	1.97624	1.38978	1.94767	1.38172	1.94095	1.34748	1.92537	1.37105	1.91513	1.35602	1.8657	1.35309	1.84973	1.33079	1.85159	1.27638	1.84238
PM04A- E12	Thymidine 3`,5`-Cyclic Monophosphate	1.2819	1.39823	1.24551	1.33521	1.30422	1.35165	1.37952	1.36997	1.43844	1.34715	1.39466	1.32668	1.38416	1.33976	1.38066	1.41363	1.42775	1.30405	1.42857	1.29167	1.44759	1.28817	1.33427	1.24051	1.47368	1.3134	1.41144	1.29518	1.46757	1.27327	1.42473	1.27519	1.42742	1.25333	1.37401	1.22761	1.40263	1.23616	1.40314	1.2196	1.3866	1.21646	1.36896	1.21731	1.27889	1.15937
PM05- C09	(5) 4-Amino-Imidazole-4(5)-Carboxamide	1.05	1.00587	1.09779	1.03419	1.1041	1.08475	1.1619	1.19668	1.19182	1.25333	1.19136	1.29124	1.21538	1.3794	1.21752	1.38443	1.26331	1.43427	1.28655	1.46847	1.31686	1.50552	1.27778	1.48922	1.38968	1.54184	1.39831	1.55061	1.40449	1.29821	1.42818	1.55058	1.44536	1.52751	1.44474	1.52974	1.4492	1.5192	1.4934	1.51167	1.49215	1.50088	1.47165	1.51463	1.42674	1.47009
PM05- E06	Pyridoxamine	1.3125	1.27273	1.32492	1.30484	1.33754	1.30508	1.34921	1.3241	1.37107	1.31467	1.3642	1.31443	1.37231	1.3191	1.34139	1.29197	1.34911	1.28169	1.35965	1.27703	1.38663	1.30243	1.35673	1.2694	1.40401	1.27197	1.38701	1.2753	1.38483	1.9662	1.37293	1.25097	1.37158	1.26565	1.33154	1.23606	1.33155	1.22669	1.32718	1.21724	1.32461	1.19577	1.3067	1.21343	1.27506	1.18462
PM05- E09	Orotic acid	1.3	1.28446	1.33123	1.31054	1.35647	1.32203	1.37778	1.3795	1.41195	1.37333	1.39815	1.34278	1.41846	1.38442	1.38066	1.31873	1.40828	1.32394	1.41813	1.31757	1.43895	1.35541	1.39181	1.29957	1.47851	1.32218	1.44633	1.31377	1.45225	1.26243	1.43923	1.30545	1.43716	1.29981	1.39084	1.28996	1.38503	1.28154	1.40633	1.26391	1.37173	1.25397	1.35567	1.27539	1.30334	1.24444
PM05- E11	Uridine	1.31563	1.32551	1.35331	1.30484	1.39117	1.29944	1.40952	1.3795	1.46226	1.35733	1.44753	1.31959	1.44923	1.37437	1.38973	1.27737	1.42604	1.28873	1.42982	1.27027	1.44477	1.31567	1.36842	1.2306	1.48138	1.26778	1.43785	1.24899	1.44663	2.34791	1.4337	1.22179	1.43989	1.21442	1.38005	1.19145	1.38235	1.1755	1.40106	1.16697	1.36649	1.13933	1.33763	1.179	1.26992	1.11282
PM05- E12	2`-Deoxyuridine	1.29688	1.44282	1.33438	1.47578	1.3817	1.5226	1.40317	1.46814	1.45283	1.344	1.43519	1.32732	1.43385	1.39196	1.38066	1.41363	1.4142	1.3615	1.42105	1.27252	1.43314	1.4128	1.35965	1.38578	1.47564	1.30753	1.43503	1.32389	1.44944	1.35388	1.44475	1.28794	1.45082	1.23529	1.40431	1.27509	1.40909	1.27971	1.43272	1.24417	1.40052	1.18695	1.37629	1.27367	1.31105	1.22051
PM06- B07	Arg-Asp	1.04	1.03198	1.04334	1.15642	1.09091	1.14825	1.13836	1.17143	1.16822	1.16748	1.2243	1.19258	1.23913	1.18444	1.22121	1.20563	1.24625	1.19794	1.28916	1.18787	1.28571	1.26667	1.23392	1.16421	1.31792	1.16608	1.31988	1.1545	1.3538	1.14023	1.36257	1.13893	1.375	1.12402	1.36127	1.10807	1.35429	1.10164	1.34375	1.10132	1.33807	1.08947	1.33994	1.08769	1.30682	1.07293
PM06- B09	Arg-Glu	1.05846	1.03779	1.05573	1.11453	1.11285	1.07547	1.16667	1.0961	1.20249	1.08981	1.24922	1.11137	1.25776	1.09111	1.23333	1.0974	1.26426	1.10515	1.30723	1.09785	1.29762	1.2037	1.21345	1.06827	1.32659	1.09541	1.32277	1.08998	1.36257	1.06845	1.3655	1.07431	1.37791	1.05651	1.35838	1.03957	1.35143	1.03288	1.33807	1.03671	1.32955	1.01876	1.32578	1.02405	1.2642	0.995792
PM06- B12	Arg-Lys	1.15385	1.13953	1.17647	1.3352	1.26019	1.28032	1.34591	1.33766	1.37695	1.32039	1.4081	1.34339	1.40683	1.30222	1.37879	1.31169	1.41141	1.32371	1.4488	1.28767	1.4375	1.32963	1.31871	1.20849	1.4711	1.24028	1.44669	1.19864	1.49415	1.15359	1.49123	1.15509	1.50291	1.11774	1.46532	1.08219	1.45143	1.06278	1.44318	1.06021	1.4233	1.02886	1.40227	1.0396	1.31818	0.981767
PM06- C07	Asn-Glu	1.11692	1.15698	1.13932	1.18994	1.2069	1.18059	1.24214	1.2026	1.27726	1.20146	1.33333	1.22042	1.34161	1.21556	1.34545	1.22078	1.36637	1.21237	1.40663	1.19374	1.39881	1.24815	1.34503	1.15867	1.42775	1.15724	1.42939	1.13243	1.46199	1.11519	1.47368	1.11147	1.48837	1.09419	1.48266	1.07458	1.46	1.06876	1.45739	1.07048	1.45455	1.05483	1.44759	1.05092	1.40909	1.03226
PM06- C09	Asp-Asp	1.09231	1.03198	1.09907	1.13687	1.18495	1.09973	1.22642	1.12208	1.25857	1.1068	1.31153	1.11601	1.30435	1.10222	1.30606	1.10173	1.31832	1.10309	1.35241	1.08806	1.33929	1.17037	1.26316	1.03875	1.36994	1.0583	1.36023	1.03735	1.39181	1.01336	1.40351	1.01939	1.41279	1.00471	1.4104	0.984779	1.37714	0.985052	1.375	0.995595	1.36932	0.976912	1.36261	0.973126	1.30966	0.949509
PM06- C10	Asp-Glu	1.07077	1.05233	1.0774	1.16201	1.16614	1.11321	1.21069	1.14026	1.24299	1.12379	1.29283	1.12065	1.2795	1.09778	1.28485	1.0974	1.29429	1.09072	1.3253	1.06262	1.30952	1.14259	1.2193	1.01476	1.33237	1.04417	1.32277	1.02037	1.35088	0.989983	1.35673	1.00485	1.375	0.993721	1.36705	0.975647	1.34571	0.974589	1.33807	0.988253	1.33239	0.968254	1.32011	0.967468	1.2642	0.938289
PM06- C11	Asp-Leu	1.10462	1.06395	1.11455	1.18156	1.21317	1.12668	1.26101	1.15584	1.29907	1.12864	1.33022	1.12529	1.31988	1.10222	1.32424	1.0974	1.33934	1.09691	1.35843	1.07045	1.34524	1.17037	1.23977	1.00923	1.36416	1.04594	1.34582	1.02207	1.38012	0.986644	1.38596	1.00646	1.40116	0.989011	1.38439	0.966514	1.36	0.964126	1.34943	0.982379	1.34943	0.961039	1.32861	0.967468	1.26989	0.927069
PM06- C12	Asp-Lys	1.09538	1.09884	1.11765	1.18156	1.22257	1.12938	1.28302	1.18182	1.3271	1.15777	1.35826	1.16241	1.35714	1.14444	1.36364	1.14502	1.38138	1.15258	1.40663	1.12524	1.39881	1.26481	1.28363	1.07011	1.42197	1.11131	1.39769	1.08489	1.44152	1.04841	1.45614	1.06624	1.47093	1.04553	1.45665	1.01674	1.44	1.01046	1.43466	1.02349	1.42898	0.998557	1.40793	1.00849	1.35511	0.952314
PM06- D04	Cys-Gly	1.12923	1.24128	1.14241	1.11173	1.17555	1.13208	1.2044	1.22597	1.20872	1.18689	1.23988	1.12993	1.25466	1.08222	1.23939	1.04545	1.24324	1.04948	1.2741	1.03523	1.26488	1.00926	1.25731	1	1.26879	0.991166	1.27378	0.986418	1.28655	0.978297	1.28947	0.972536	1.30233	0.981162	1.2948	0.949772	1.27714	0.949178	1.2642	0.942731	1.26989	0.94228	1.27195	0.930693	1.2642	0.925666
PM06- D06	Gln-Gly	1.30154	1.29651	1.30031	1.27374	1.35423	1.25876	1.36164	1.24675	1.37695	1.20874	1.41433	1.20418	1.41304	1.19111	1.39394	1.17316	1.4024	1.17113	1.42169	1.15264	1.39286	1.14815	1.35088	1.11439	1.39884	1.11661	1.39769	1.10526	1.40936	1.08347	1.41228	1.07754	1.43023	1.08163	1.41618	1.04262	1.39143	1.04185	1.375	1.03377	1.37216	1.02453	1.36544	1.01414	1.33523	0.995792
PM06- D07	Glu-Asp	1.22154	1.23837	1.26006	1.36872	1.32602	1.40431	1.37736	1.43896	1.40187	1.44175	1.46729	1.47564	1.47205	1.47333	1.47273	1.47403	1.48949	1.47629	1.53313	1.45597	1.51488	1.51667	1.47076	1.41144	1.54624	1.40636	1.55043	1.37691	1.57018	1.35058	1.58772	1.34087	1.60174	1.3281	1.60116	1.28463	1.56571	1.27803	1.55682	1.27019	1.55398	1.2482	1.54674	1.23055	1.51136	1.20617
PM06- D08	Glu-Glu	1.2	1.1657	1.22291	1.22067	1.29467	1.20485	1.33019	1.21558	1.35826	1.20388	1.42679	1.21578	1.40994	1.2	1.41515	1.19481	1.42342	1.19381	1.46084	1.17808	1.44345	1.25185	1.37719	1.131	1.4711	1.14134	1.46686	1.12054	1.49123	1.09683	1.50292	1.10016	1.51453	1.09576	1.51734	1.0624	1.47714	1.06876	1.46875	1.07342	1.46307	1.05339	1.46176	1.04809	1.41477	1.03226
PM06- D09	Glu-Gly	1.17231	1.15698	1.17647	1.2095	1.26959	1.19677	1.30818	1.21558	1.33645	1.21117	1.40498	1.23434	1.37578	1.21778	1.38485	1.21861	1.39039	1.22474	1.42771	1.20548	1.40774	1.28889	1.32456	1.16974	1.43642	1.19965	1.43804	1.17317	1.46491	1.14858	1.46784	1.15832	1.49128	1.15071	1.49711	1.11872	1.46571	1.12407	1.4517	1.12775	1.44034	1.1039	1.43909	1.09901	1.38352	1.07714
PM06- D10	Glu-Ser	1.12308	1.11047	1.13622	1.12291	1.23824	1.07817	1.27987	1.0987	1.31464	1.08252	1.38629	1.09049	1.35093	1.06	1.36364	1.05195	1.36637	1.05567	1.38855	1.03131	1.37202	1.13519	1.27485	0.976015	1.39884	1.00707	1.38329	0.98472	1.41228	0.948247	1.4152	0.961228	1.43314	0.957614	1.4422	0.920852	1.41143	0.925262	1.40057	0.935389	1.39489	0.911977	1.38527	0.912306	1.3267	0.884993
PM06- D11	Glu-Trp	1.14154	1.14244	1.16099	1.23743	1.28213	1.20485	1.33648	1.24156	1.37695	1.22816	1.45171	1.23898	1.42236	1.20444	1.43636	1.19264	1.44444	1.2	1.4759	1.17025	1.45833	1.28333	1.35088	1.10332	1.48844	1.13958	1.46974	1.10866	1.50877	1.06845	1.5117	1.08239	1.52907	1.06907	1.52601	1.03196	1.49714	1.03438	1.4858	1.04258	1.47159	1.01299	1.45042	1.01414	1.38352	0.973352
PM06- D12	Glu-Tyr	1.13538	1.15698	1.16718	1.22626	1.28527	1.18329	1.3522	1.23636	1.38941	1.22816	1.45483	1.25754	1.42236	1.23111	1.43636	1.22727	1.44745	1.24536	1.48193	1.21918	1.46429	1.32778	1.35673	1.16052	1.51445	1.20141	1.50144	1.17148	1.54386	1.12521	1.55556	1.14055	1.57849	1.11931	1.57803	1.07915	1.55143	1.07922	1.5483	1.08664	1.53409	1.05339	1.53541	1.05799	1.47159	1.00561
PM06- E01	Glu-Val	1.12923	1.25581	1.1548	1.2514	1.18809	1.30189	1.20755	1.31429	1.21807	1.29612	1.24922	1.30858	1.27019	1.30222	1.25758	1.29004	1.27027	1.27835	1.28916	1.24658	1.29167	1.27593	1.28947	1.21033	1.28613	1.19081	1.29971	1.16638	1.30409	1.15192	1.30994	1.12763	1.30814	1.12402	1.30058	1.08676	1.28286	1.07922	1.26989	1.06461	1.27841	1.06205	1.27762	1.04809	1.27273	1.03647
PM06- E02	Gly-Ala	1.15077	1.21802	1.17647	1.24302	1.19749	1.26685	1.21698	1.26234	1.20872	1.23058	1.21495	1.2181	1.2236	1.21333	1.20909	1.21429	1.23423	1.21649	1.26506	1.19569	1.26488	1.19259	1.27485	1.15683	1.28035	1.13781	1.30548	1.11885	1.29532	1.11519	1.29532	1.11147	1.29651	1.1146	1.30636	1.07915	1.29429	1.06577	1.27273	1.04405	1.27841	1.03896	1.28329	1.03678	1.28125	1.04208
PM06- E03	Gly-Arg	1.16615	1.24419	1.18885	1.31006	1.21944	1.36388	1.23899	1.37403	1.24922	1.3568	1.28037	1.36891	1.30124	1.36444	1.28485	1.34632	1.29429	1.32165	1.31627	1.28571	1.3125	1.31481	1.30409	1.2417	1.30058	1.21908	1.30836	1.18846	1.30994	1.17028	1.31287	1.14701	1.30814	1.13972	1.30058	1.10046	1.28286	1.08819	1.26705	1.07342	1.26989	1.05916	1.26912	1.04385	1.26989	1.03086
PM06- E04	Gly-Cys	1.18462	1.46221	1.2322	1.41061	1.26646	1.39353	1.30189	1.35584	1.31153	1.30583	1.35514	1.2761	1.37578	1.26	1.36061	1.20563	1.37838	1.20412	1.40663	1.18591	1.40476	1.23889	1.40351	1.17528	1.41329	1.17138	1.42939	1.1562	1.43275	1.15025	1.4386	1.13893	1.45058	1.14757	1.43931	1.12177	1.41714	1.11809	1.40909	1.11013	1.42045	1.10967	1.41643	1.13296	1.40625	1.13043
PM06- E05	Gly-Gly	1.26769	1.36337	1.3096	1.33799	1.34483	1.3558	1.37736	1.33506	1.38629	1.29369	1.42679	1.29002	1.42857	1.28	1.40606	1.25108	1.41441	1.25361	1.44578	1.23092	1.42262	1.27222	1.41228	1.21218	1.42775	1.20848	1.43228	1.19694	1.4269	1.18531	1.42398	1.18417	1.43895	1.20722	1.41908	1.16743	1.38857	1.17638	1.37216	1.16593	1.39489	1.16739	1.37677	1.16549	1.35511	1.15568
PM06- E06	Gly-His	1.33538	1.375	1.37152	1.45251	1.42947	1.49596	1.44969	1.50649	1.47352	1.51456	1.5296	1.54292	1.5528	1.56444	1.54242	1.5671	1.56456	1.58144	1.59639	1.56164	1.59821	1.63148	1.58187	1.54982	1.61561	1.54594	1.64553	1.52462	1.65497	1.50083	1.67544	1.49273	1.69767	1.48666	1.68497	1.4277	1.66286	1.42152	1.65341	1.40235	1.67614	1.38528	1.66289	1.36634	1.64205	1.34502
PM06- E07	Gly-Leu	1.24923	1.3314	1.28173	1.3352	1.34796	1.33154	1.36164	1.31429	1.37695	1.27184	1.42991	1.25754	1.41925	1.24222	1.40303	1.21645	1.41141	1.21237	1.43976	1.18591	1.42262	1.2537	1.38889	1.15498	1.43642	1.16254	1.4438	1.14601	1.45322	1.12688	1.45906	1.12763	1.47093	1.13815	1.45954	1.10198	1.42571	1.10762	1.41761	1.10132	1.41761	1.09524	1.39943	1.09477	1.36648	1.07153
PM06- E08	Gly-Lys	1.26462	1.25291	1.26935	1.27374	1.33856	1.25876	1.33648	1.24675	1.35826	1.21359	1.42056	1.20418	1.40373	1.18444	1.38788	1.15584	1.39339	1.1567	1.41867	1.1272	1.40179	1.21481	1.35965	1.0941	1.41329	1.10424	1.41787	1.08319	1.44737	1.06511	1.42982	1.06785	1.43023	1.07064	1.42197	1.03653	1.38	1.03886	1.375	1.03965	1.3608	1.02165	1.33994	1.01556	1.30966	0.99439
PM06- E09	Gly-Met	1.19385	1.23547	1.2322	1.27374	1.31661	1.26415	1.33333	1.26494	1.35514	1.23301	1.41121	1.22506	1.3882	1.20667	1.37879	1.19264	1.37838	1.18969	1.40663	1.17025	1.39881	1.26111	1.33918	1.13653	1.42775	1.15371	1.42075	1.13922	1.44444	1.12354	1.46199	1.13409	1.47384	1.13658	1.47977	1.1035	1.44	1.1151	1.44602	1.11894	1.43466	1.09668	1.43059	1.08769	1.39773	1.07293
PM06- E10	Gly-Phe	1.24308	1.29651	1.25697	1.2905	1.34483	1.26146	1.3522	1.24935	1.38006	1.20631	1.43614	1.1949	1.40994	1.17778	1.40606	1.15801	1.3994	1.16289	1.41867	1.14481	1.40774	1.22407	1.32456	1.13284	1.41329	1.16961	1.40922	1.15959	1.42398	1.14524	1.41813	1.16478	1.44767	1.16641	1.43064	1.13699	1.38857	1.14798	1.38068	1.14978	1.36364	1.12843	1.34561	1.12023	1.30398	1.10098
PM06- E11	Gly-Pro	1.26462	1.31977	1.28173	1.35196	1.37931	1.32075	1.39937	1.32468	1.42368	1.28398	1.47664	1.27146	1.4472	1.25333	1.44848	1.22511	1.43844	1.22474	1.45482	1.18395	1.4494	1.28519	1.36257	1.15498	1.4711	1.18905	1.45245	1.15959	1.48246	1.13523	1.48246	1.15994	1.50291	1.16327	1.49133	1.13394	1.45714	1.14798	1.44886	1.16593	1.42614	1.15873	1.40793	1.17397	1.36648	1.14025
PM06- E12	Gly-Ser	1.29846	1.32558	1.30031	1.37709	1.40125	1.35849	1.42767	1.40779	1.45483	1.29612	1.50779	1.28538	1.48137	1.39111	1.47576	1.2684	1.47748	1.30515	1.49096	1.2955	1.49107	1.37593	1.38889	1.21402	1.50578	1.23145	1.48991	1.23939	1.52339	1.17863	1.53509	1.17609	1.54651	1.18367	1.54046	1.1446	1.51429	1.11958	1.51136	1.12335	1.49432	1.10823	1.47875	1.11881	1.44034	1.06171
PM06- F05	His-Asp	1.08	1.05233	1.10526	1.05587	1.14734	1.09704	1.18239	1.11429	1.20872	1.11408	1.26791	1.13457	1.29193	1.15778	1.28182	1.16234	1.31231	1.16495	1.35241	1.14286	1.35417	1.23889	1.34503	1.13469	1.38728	1.12898	1.40634	1.11205	1.43567	1.10351	1.44737	1.0937	1.47093	1.09733	1.46243	1.06545	1.45429	1.06428	1.44602	1.0558	1.45739	1.04906	1.45892	1.04385	1.44602	1.03506
PM06- F06	His-Gly	1.12	1.07267	1.1517	1.13128	1.2163	1.14555	1.22956	1.14286	1.26168	1.13107	1.32399	1.15081	1.3323	1.15778	1.32121	1.15801	1.34234	1.16289	1.39458	1.14873	1.38095	1.24815	1.35088	1.12915	1.41618	1.12898	1.42651	1.11036	1.45322	1.0985	1.46784	1.09532	1.48837	1.09576	1.48555	1.06697	1.47143	1.06577	1.46875	1.06021	1.47727	1.05195	1.47592	1.04809	1.45739	1.03226
PM06- F07	His-Leu	1.09846	1.10174	1.11146	1.15922	1.18495	1.15903	1.2044	1.16104	1.23364	1.15291	1.29283	1.17633	1.29503	1.18444	1.28182	1.18615	1.3003	1.20619	1.33735	1.20548	1.3244	1.31481	1.27485	1.19373	1.35838	1.21201	1.35735	1.20204	1.38012	1.18197	1.38889	1.18901	1.40698	1.18995	1.39595	1.1583	1.37143	1.15994	1.36932	1.15712	1.36932	1.14141	1.35694	1.13437	1.32386	1.11641
PM06- F08	His-Lys	1.09231	1.07267	1.12693	1.14246	1.22257	1.12938	1.24214	1.13766	1.27726	1.13107	1.35826	1.15777	1.35093	1.16222	1.33333	1.15584	1.34835	1.17113	1.38855	1.16047	1.375	1.28148	1.32164	1.131	1.41618	1.14488	1.40634	1.12394	1.4386	1.10351	1.44444	1.11147	1.46512	1.10361	1.45376	1.06697	1.42	1.07025	1.42045	1.06902	1.41477	1.04618	1.4051	1.03678	1.3608	1.01683
PM06- F09	His-Met	1.15692	1.06977	1.19814	1.16201	1.31661	1.14016	1.34591	1.16104	1.37383	1.15291	1.44237	1.18329	1.42547	1.18444	1.40909	1.18398	1.42042	1.20206	1.45482	1.19569	1.43452	1.32963	1.34503	1.17528	1.46532	1.20495	1.46398	1.18336	1.49708	1.1586	1.5	1.17609	1.53488	1.16641	1.52601	1.13546	1.5	1.13752	1.49716	1.13803	1.48864	1.11255	1.47875	1.10467	1.42614	1.08135
PM06- F10	His-Pro	1.17846	1.0843	1.20124	1.1676	1.32602	1.14286	1.33333	1.17662	1.37695	1.18204	1.46106	1.21578	1.45342	1.22667	1.45152	1.21429	1.46847	1.23711	1.51506	1.22309	1.5119	1.4037	1.42398	1.1845	1.57225	1.21731	1.56772	1.19185	1.61696	1.15526	1.6345	1.17447	1.67151	1.16327	1.65318	1.12329	1.64	1.12257	1.6392	1.12775	1.64205	1.09957	1.6289	1.09901	1.57386	1.06031
PM06- F11	His-Ser	1.13231	1.125	1.1517	1.17039	1.2884	1.18598	1.3239	1.19221	1.3676	1.23544	1.45171	1.24362	1.43168	1.25778	1.4303	1.30303	1.45345	1.28866	1.49398	1.33464	1.49107	1.49259	1.38596	1.26015	1.54624	1.35159	1.53314	1.29372	1.59942	1.28214	1.61111	1.31502	1.64535	1.25903	1.63584	1.24353	1.62286	1.25112	1.625	1.22467	1.62784	1.19913	1.6119	1.22631	1.55114	1.15428
PM06- F12	His-Trp	1.12923	1.10465	1.1548	1.1676	1.29467	1.04582	1.33648	1.11688	1.38006	1.11893	1.43925	1.25522	1.42236	1.09556	1.41818	1.08658	1.43844	1.13608	1.47892	1.16634	1.47024	1.28148	1.35673	1.07934	1.53179	1.22085	1.51009	1.11205	1.56725	1.0601	1.58187	1.10339	1.61047	1.13658	1.59538	1.05936	1.58857	1.04783	1.59375	1.06902	1.58807	1.05916	1.58074	1.06648	1.51989	1.01262
PM06- G05	Ile-Gln	1.15077	1.07849	1.19814	1.13408	1.23197	1.16173	1.25786	1.15584	1.27726	1.13107	1.32087	1.14617	1.34783	1.14222	1.32424	1.12338	1.34234	1.1299	1.37952	1.10372	1.37202	1.13704	1.36842	1.08487	1.39306	1.08481	1.4121	1.06621	1.4269	1.05676	1.4269	1.05008	1.44767	1.0675	1.41908	1.03044	1.40857	1.03139	1.39205	1.01909	1.41193	1.02453	1.40227	1.02263	1.39205	1.01543
PM06- G06	Ile-Gly	1.08	1.07558	1.11455	1.13687	1.14107	1.14825	1.16038	1.14286	1.18069	1.1165	1.2243	1.12065	1.25155	1.12	1.22121	1.10823	1.24925	1.11546	1.27711	1.09589	1.27679	1.18519	1.25439	1.09779	1.29769	1.09717	1.30836	1.09508	1.33041	1.08848	1.32749	1.09047	1.34593	1.10989	1.30636	1.07763	1.30571	1.08371	1.28693	1.07636	1.29261	1.07937	1.27762	1.07779	1.25568	1.06872
PM06- G07	Ile-His	1.07077	1.05233	1.11146	1.15922	1.15674	1.17251	1.17925	1.18701	1.21495	1.18932	1.27414	1.23202	1.31056	1.24	1.28182	1.24675	1.31832	1.26392	1.36145	1.2544	1.35119	1.36852	1.31871	1.23432	1.39884	1.24028	1.40922	1.21902	1.4386	1.20534	1.4386	1.19548	1.46512	1.19937	1.42775	1.16134	1.42286	1.15396	1.40625	1.13803	1.40909	1.13709	1.39377	1.12588	1.36932	1.10379
PM06- G08	Ile-Ile	1.07385	1.04651	1.10836	1.12849	1.15987	1.1159	1.19497	1.11169	1.23053	1.08495	1.2866	1.07193	1.31988	1.05556	1.28182	1.02597	1.31231	1.02474	1.35241	0.996086	1.33631	1.10556	1.27778	0.961255	1.37861	0.971731	1.36599	0.950764	1.40351	0.936561	1.39181	0.941842	1.4157	0.949765	1.36127	0.916286	1.35429	0.914798	1.34091	0.913363	1.33239	0.907648	1.31161	0.905233	1.27273	0.887798
PM06- G09	Ile-Met	1.16923	1.10756	1.22291	1.24581	1.28527	1.23989	1.31761	1.24416	1.35514	1.22573	1.41745	1.2297	1.44099	1.21111	1.39697	1.18182	1.42342	1.17938	1.45181	1.1546	1.43452	1.30185	1.36257	1.10886	1.48266	1.12014	1.43516	1.09168	1.45906	1.07012	1.45322	1.07754	1.47384	1.07535	1.43642	1.0411	1.44	1.04634	1.44886	1.04405	1.44886	1.03752	1.4221	1.02405	1.3608	1.01122
PM06- G10	Ile-Phe	1.16615	1.10174	1.21053	1.42458	1.28527	1.70889	1.37107	1.68312	1.3271	1.49757	1.40498	1.64965	1.48447	1.59556	1.42727	1.54762	1.41441	1.37732	1.5241	1.41683	1.49405	1.75	1.35088	1.28229	1.53757	1.4894	1.53602	1.43294	1.53801	1.33055	1.55848	1.30856	1.61628	1.26374	1.53468	1.26484	1.57143	1.15097	1.50852	1.22026	1.51136	1.17749	1.50425	1.14851	1.40057	1.12342
PM06- G11	Ile-Pro	1.15692	1.17733	1.18576	1.21229	1.29781	1.16712	1.33962	1.17662	1.34891	1.16019	1.37695	1.17633	1.36025	1.17333	1.32121	1.16883	1.4024	1.16289	1.43373	1.11546	1.3869	1.23148	1.25439	1.08303	1.45954	1.13781	1.44957	1.11545	1.45322	1.07012	1.40936	1.0937	1.47093	1.10675	1.43642	1.09437	1.45143	1.08072	1.39773	1.06755	1.3608	1.05772	1.34561	1.07072	1.28693	1.04769
PM06- G12	Ile-Ser	1.15692	1.17442	1.17028	1.23743	1.26019	1.21563	1.31761	1.21818	1.36137	1.18204	1.40498	1.17865	1.42857	1.15778	1.38485	1.14286	1.42342	1.17113	1.46084	1.14873	1.45536	1.27593	1.33041	1.07934	1.52312	1.13251	1.48991	1.11715	1.55848	1.08514	1.55556	1.11309	1.58721	1.10989	1.51156	1.07458	1.53429	1.07175	1.52841	1.07195	1.51989	1.05772	1.49008	1.06648	1.41761	1.03226
PM06- H02	Ile-Tyr	1.03692	1.00872	1.05882	1.05307	1.07524	1.07008	1.08491	1.06494	1.09034	1.05097	1.11838	1.06497	1.14907	1.06667	1.13636	1.06926	1.15015	1.06186	1.17169	1.04305	1.17262	1.07222	1.18713	1.0369	1.1763	1.0212	1.19597	1.00849	1.21345	1.00668	1.22807	0.993538	1.22674	0.993721	1.22832	0.975647	1.22286	0.973094	1.22159	0.963289	1.23295	0.966811	1.24363	0.963225	1.25852	0.960729
PM06- H12	Leu-Phe	1.09846	1.18895	1.1517	1.24022	1.18809	1.24528	1.22327	1.25195	1.23676	1.19903	1.27726	1.22042	1.30124	1.22444	1.25758	1.19913	1.3003	1.19175	1.35241	1.14873	1.34821	1.17778	1.2807	1.15129	1.39595	1.15018	1.36023	1.12224	1.42105	1.11185	1.39474	1.11309	1.43314	1.11617	1.3526	1.08524	1.36857	1.08221	1.33807	1.07636	1.30682	1.07071	1.29745	1.07214	1.29261	1.06452
PM07- D06	Pro-Gln	1.13636	1.07003	1.18033	1.10733	1.20261	1.12782	1.23453	1.14558	1.26774	1.17156	1.30032	1.16949	1.31034	1.17409	1.32817	1.1751	1.34043	1.17416	1.35928	1.161	1.35882	1.15157	1.34593	1.13752	1.37143	1.12993	1.36158	1.11465	1.35112	1.10016	1.35556	1.08716	1.35262	1.09009	1.32787	1.07185	1.33515	1.05942	1.33875	1.05278	1.32973	1.04775	1.31452	1.04149	1.29144	1.03172
PM07- D07	Pro-Gly	1.14935	1.03361	1.19344	1.05497	1.21895	1.06266	1.25081	1.07399	1.27419	1.08804	1.29393	1.08475	1.29781	1.08502	1.30341	1.08949	1.31003	1.09176	1.32934	1.0805	1.32353	1.07491	1.30523	1.06791	1.34286	1.06908	1.32486	1.06369	1.30618	1.05477	1.31944	1.05046	1.31956	1.05255	1.29235	1.05132	1.29973	1.04493	1.31165	1.04565	1.3027	1.04635	1.28226	1.04564	1.25134	1.03862
PM07- D09	Pro-Leu	1.37987	1.55742	1.41967	1.20681	1.37255	1.19799	1.36808	1.20048	1.36774	1.16479	1.38019	1.11653	1.39498	1.09109	1.39938	1.08949	1.3465	1.09363	1.33533	1.07513	1.32941	1.05923	1.32558	1.05263	1.4	1.06414	1.31921	1.05255	1.29494	1.03599	1.3	1.02599	1.3719	1.03303	1.30601	1.02786	1.29155	1.02464	1.30623	1.01997	1.29459	1.01685	1.29301	1.01383	1.25936	1.00828
PM07- D10	Pro-Phe	1.13636	1.05042	1.16721	1.10995	1.22549	1.1203	1.27036	1.14797	1.30645	1.16479	1.33866	1.12076	1.34169	1.11943	1.35913	1.12257	1.36778	1.12172	1.4012	1.0966	1.39706	1.08188	1.34012	1.05772	1.43143	1.07237	1.40678	1.05414	1.39326	1.02973	1.4	1.01376	1.40771	1.02252	1.36612	1.01466	1.37875	1.0029	1.39566	1.00571	1.38108	1.01685	1.34409	0.995851	1.2861	0.977931
PM07- D12	Pro-Tyr	1.19156	1.11485	1.24262	1.17016	1.30392	1.15539	1.35831	1.1957	1.40968	1.21219	1.42492	1.19703	1.40125	1.18421	1.41796	1.18482	1.41641	1.19476	1.4521	1.16637	1.42059	1.14634	1.35465	1.12224	1.47143	1.1398	1.44915	1.11783	1.42697	1.08294	1.44444	1.05963	1.45179	1.06907	1.40984	1.05132	1.42507	1.03768	1.45799	1.03138	1.42432	1.02809	1.40054	1.02766	1.32888	0.993103
PM07- E03	Ser-His	1.25649	1.16246	1.2918	1.15969	1.31699	1.1604	1.34853	1.16706	1.37419	1.17381	1.39936	1.17797	1.42006	1.18219	1.42415	1.18872	1.43769	1.19288	1.46108	1.18784	1.47941	1.19164	1.48837	1.17997	1.5	1.17599	1.51412	1.16879	1.50843	1.16119	1.51389	1.15138	1.53168	1.14114	1.52459	1.12757	1.53951	1.12029	1.5393	1.10699	1.54324	1.09831	1.55376	1.07746	1.55348	1.07034
PM07- E04	Ser-Leu	1.20779	1.19328	1.25574	1.17801	1.27124	1.17544	1.3127	1.16945	1.36129	1.16253	1.4345	1.14831	1.42006	1.13158	1.37461	1.12646	1.3465	1.1161	1.32635	1.0966	1.34412	1.09408	1.35174	1.06112	1.37143	1.0477	1.37288	1.03344	1.3764	1.02973	1.35	1.02294	1.3416	1.02252	1.30055	1.02346	1.29155	1.01594	1.28997	1.01141	1.3	1.01545	1.31183	1.01521	1.31016	1.01241
PM07- E05	Ser-Met	1.29221	1.21289	1.3377	1.21204	1.35948	1.20301	1.38111	1.19809	1.39355	1.19187	1.40575	1.17161	1.40439	1.15182	1.40248	1.14008	1.39514	1.12547	1.4012	1.09839	1.4	1.09582	1.39244	1.07301	1.40286	1.06086	1.38418	1.04299	1.36798	1.03443	1.36389	1.02752	1.37741	1.02402	1.33607	1.0176	1.34605	1.0058	1.34417	0.994294	1.35676	0.997191	1.35484	0.994467	1.33957	0.988966
PM07- E06	Ser-Phe	1.34416	1.29412	1.37049	1.26178	1.39216	1.28321	1.42671	1.26969	1.44516	1.27314	1.47284	1.25424	1.47962	1.28543	1.47368	1.23152	1.4772	1.19663	1.48802	1.16458	1.49706	1.16202	1.48256	1.14092	1.49714	1.13322	1.4887	1.12261	1.4691	1.11111	1.46944	1.10398	1.47383	1.1006	1.42896	1.09091	1.44414	1.07826	1.44173	1.05563	1.45135	1.06882	1.44086	1.06362	1.41711	1.06897
PM07- E09	Ser-Tyr	1.25974	1.10364	1.28525	1.09424	1.32026	1.06266	1.34528	1.06205	1.36774	1.06546	1.38339	1.05297	1.38558	1.06073	1.37771	1.07198	1.38298	1.08052	1.41018	1.06619	1.43235	1.07317	1.39826	1.05433	1.46857	1.06414	1.4435	1.05096	1.42978	1.04069	1.45556	1.03058	1.46006	1.03153	1.43169	1.02053	1.44142	1.01159	1.45257	1.00856	1.44865	1.00702	1.44624	0.994467	1.40909	0.984828
PM07- E10	Ser-Val	1.30844	1.20448	1.34098	1.20419	1.38562	1.16792	1.40717	1.16945	1.42258	1.1535	1.42173	1.10805	1.40752	1.08502	1.39319	1.07588	1.37994	1.06742	1.4012	1.0322	1.41176	1.02439	1.375	1.01188	1.43429	1.02303	1.41808	1.00478	1.38483	0.995305	1.39722	0.986239	1.41047	0.993994	1.36885	0.985337	1.38147	0.982609	1.38753	0.978602	1.37027	0.981742	1.35484	0.973721	1.29679	0.965517
PM07- E11	Thr-Ala	1.31169	1.20448	1.3541	1.20942	1.4183	1.17794	1.44951	1.19093	1.4871	1.19413	1.50479	1.17161	1.49216	1.16802	1.49226	1.1751	1.4924	1.18165	1.52096	1.15564	1.52941	1.15679	1.47093	1.13073	1.56286	1.15132	1.53955	1.13217	1.52528	1.11581	1.53333	1.10245	1.54821	1.11111	1.50546	1.09971	1.52589	1.08696	1.53388	1.07846	1.53243	1.08006	1.51613	1.07607	1.45722	1.04966
PM07- E12	Thr-Arg	1.30844	1.18487	1.34098	1.18325	1.4085	1.12531	1.44625	1.12411	1.47419	1.10384	1.47604	1.0572	1.44828	1.04049	1.44272	1.03502	1.43769	1.03933	1.45509	1.01252	1.44118	1.00697	1.36919	0.98472	1.45714	1.00987	1.4209	0.995223	1.40169	0.974961	1.40278	0.960245	1.40496	0.974474	1.35246	0.963343	1.36512	0.950725	1.37127	0.940086	1.34595	0.938202	1.32258	0.93361	1.25668	0.903448
PM07- F06	Trp-Ala	1.10065	1.03081	1.14098	1.04974	1.16667	1.05764	1.1987	1.05728	1.22581	1.05643	1.2492	1.04661	1.26019	1.04049	1.26006	1.04475	1.27052	1.03745	1.29641	1.02147	1.3	1.01394	1.28488	1.00679	1.32	1.00164	1.31073	0.992038	1.30337	0.984351	1.31389	0.980122	1.31129	0.98048	1.29508	0.97654	1.31063	0.973913	1.31165	0.971469	1.30541	0.973315	1.30914	0.972337	1.29412	0.966897
PM07- F08	Trp-Asp	1.08766	1.01401	1.12787	1.0445	1.1732	1.03258	1.21173	1.05251	1.24516	1.06998	1.26837	1.07627	1.29154	1.08704	1.28793	1.11284	1.30699	1.11049	1.34132	1.10197	1.35882	1.10105	1.32267	1.08659	1.4	1.09375	1.37853	1.0828	1.36798	1.06729	1.38889	1.0581	1.39118	1.06006	1.37158	1.04985	1.38147	1.04203	1.38753	1.03994	1.37027	1.03792	1.37366	1.02766	1.33155	1.02207
PM07- F09	Trp-Glu	1.18831	1.06162	1.20328	1.10209	1.25163	1.04511	1.29642	1.05728	1.33548	1.05418	1.35144	1.0339	1.36364	1.02632	1.35913	1.04669	1.37386	1.0412	1.40419	1.02326	1.4	1.01742	1.36337	1.01188	1.44571	1.02796	1.43785	1.01911	1.41292	1.00313	1.43056	0.996942	1.44904	1.01051	1.42077	1.00587	1.43869	1.00435	1.44173	1.00285	1.41892	1.00421	1.41667	1.00138	1.36096	0.995862
PM07- F10	Trp-Gly	1.12987	1.01961	1.16066	1.08115	1.24183	1.04511	1.28339	1.06444	1.32258	1.06998	1.33866	1.05508	1.33542	1.05466	1.32817	1.07977	1.34347	1.07678	1.37725	1.05903	1.37353	1.06098	1.30814	1.04075	1.41714	1.06908	1.38983	1.05892	1.37921	1.03756	1.39167	1.02905	1.4022	1.04505	1.36339	1.03959	1.38692	1.03188	1.39295	1.02996	1.37568	1.0323	1.36828	1.03596	1.30749	1.01379
PM07- F11	Trp-Leu	1.16558	1.61345	1.2	1.11518	1.27778	1.01003	1.32573	1.06444	1.36452	1.06772	1.37061	1.09534	1.37618	1.08502	1.36842	1.0428	1.38298	1.06554	1.42515	1.06798	1.41471	1.12195	1.34302	1.03056	1.47143	1.07401	1.44633	1.07325	1.44382	1.11894	1.45556	1.04587	1.46832	1.07057	1.42896	1.06745	1.45232	1.04058	1.4607	1.06134	1.42973	1.08567	1.42473	1.05118	1.35027	1.0469
PM07- F12	Trp-Lys	1.13636	1.15966	1.17049	1.23298	1.25817	1.22556	1.31596	1.26014	1.36452	1.20316	1.36422	1.17585	1.3605	1.19028	1.36533	1.21595	1.3769	1.19101	1.41617	1.15206	1.39412	1.14286	1.31395	1.11545	1.45714	1.14145	1.42655	1.11624	1.41573	1.08607	1.43611	1.11009	1.44628	1.12913	1.40164	1.1305	1.42779	1.11304	1.44173	1.1127	1.39459	1.09972	1.40323	1.09267	1.32353	1.05793
PM07- G03	Trp-Trp	1.08766	1.04482	1.14754	1.07068	1.18301	1.08521	1.21173	1.08831	1.24516	1.08804	1.28435	1.08263	1.30408	1.08502	1.31269	1.08366	1.33435	1.08427	1.3503	1.07335	1.35294	1.08014	1.37209	1.06961	1.37429	1.06086	1.38418	1.05573	1.38483	1.05321	1.39444	1.05657	1.4022	1.05556	1.39891	1.05132	1.41417	1.05217	1.41734	1.0428	1.43243	1.04354	1.44624	1.03596	1.45187	1.04414
PM07- G04	Trp-Tyr	1.13961	1.02241	1.14098	1.02618	1.15686	1.03759	1.18241	1.04535	1.19677	1.0474	1.22364	1.04873	1.24138	1.04858	1.2322	1.04669	1.24012	1.04869	1.26048	1.03757	1.24706	1.03833	1.26744	1.02377	1.26286	1.0148	1.26271	1.00637	1.26124	1.00313	1.26389	1.00306	1.26997	1.0015	1.25683	1	1.26975	0.994203	1.27913	0.988588	1.28649	0.990169	1.30108	0.986169	1.29679	0.984828
PM07- G09	Tyr-His	1.57468	1.03922	1.20328	1.08115	1.23529	1.06015	1.28013	1.07876	1.31613	1.09255	1.32268	1.09534	1.34483	1.10324	1.32198	1.11284	1.34043	1.11236	1.37425	1.09302	1.39118	1.09582	1.34012	1.0747	1.43143	1.07895	1.39831	1.06369	1.37921	1.05321	1.41111	1.04128	1.40771	1.04354	1.37158	1.03079	1.38692	1.02319	1.38211	1.01854	1.36486	1.01826	1.36559	1.00138	1.32353	0.995862
PM08- B04	His-Glu	1.02524	0.997159	1.04459	0.978836	1.06667	0.987342	1.06854	0.985782	1.10938	1.00895	1.13231	1.04043	1.14848	1.05317	1.16168	1.06693	1.17994	1.07345	1.20058	1.07734	1.20286	1.07909	1.21652	1.07877	1.23876	1.07629	1.28611	1.07508	1.26039	1.07221	1.27198	1.06585	1.28338	1.05847	1.29076	1.0558	1.3	1.05217	1.30458	1.05007	1.31635	1.04654	1.32267	1.04577	1.33155	1.04282
PM08- B12	Lys-Asp	1.1735	1.09091	1.1465	1.06349	1.18095	1.09873	1.21807	1.09242	1.44687	1.12304	1.45538	1.13191	1.27273	1.10838	1.31138	1.11811	1.31268	1.12241	1.3343	1.11331	1.38857	1.10545	1.39031	1.08219	1.39888	1.10779	1.38056	1.08946	1.38504	1.08791	1.38462	1.05666	1.50409	1.07196	1.41848	1.06314	1.41622	1.05217	1.40162	1.06009	1.36461	1.04513	1.44	1.043	1.35561	1.01519
PM08- D07	Ser-Asn	1.22082	1.17898	1.25478	1.16931	1.29524	1.19747	1.31464	1.18246	1.39688	1.20134	1.40615	1.20851	1.37576	1.18814	1.41018	1.18701	1.41888	1.17702	1.44477	1.16187	1.44286	1.16696	1.40456	1.13356	1.45506	1.12272	1.44722	1.10543	1.44044	1.10047	1.45055	1.07963	1.45777	1.07946	1.44837	1.07195	1.46216	1.06232	1.43935	1.06867	1.43432	1.05783	1.43733	1.04993	1.40107	1.03729
PM08- D08	Ser-Asp	1.17035	1.13068	1.19427	1.13228	1.2381	1.17215	1.25857	1.16588	1.34375	1.20134	1.35077	1.22128	1.30606	1.21063	1.35329	1.22244	1.35988	1.21657	1.38372	1.21583	1.38286	1.22847	1.34188	1.20205	1.4073	1.199	1.40556	1.17732	1.40443	1.17582	1.42308	1.14395	1.42779	1.14993	1.42935	1.14684	1.44324	1.13623	1.41779	1.14306	1.41555	1.12553	1.42933	1.11512	1.39305	1.10497
PM08- D09	Ser-Gln	1.15457	1.08239	1.16879	1.0873	1.2254	1.12658	1.25545	1.11137	1.35	1.14318	1.34769	1.14468	1.28485	1.1227	1.33533	1.12008	1.33628	1.10734	1.35465	1.09173	1.34	1.09315	1.2906	1.06678	1.35674	1.06633	1.35833	1.04313	1.35457	1.04553	1.36264	1.01378	1.3624	1.02399	1.3587	1.01762	1.37027	1.0058	1.33423	1.01144	1.32172	0.991537	1.33067	0.983356	1.2754	0.969613
PM08- D10	Ser-Glu	1.16404	1.10227	1.17834	1.09788	1.24444	1.13924	1.27726	1.11848	1.375	1.15884	1.36923	1.1617	1.29091	1.13497	1.3503	1.13583	1.34808	1.12618	1.35756	1.10791	1.34571	1.12654	1.2792	1.0839	1.36517	1.08955	1.35278	1.06709	1.34903	1.06907	1.35714	1.03369	1.36512	1.04498	1.34511	1.04112	1.35405	1.02464	1.31267	1.0372	1.30831	1.0141	1.31467	1.0111	1.25401	0.98895
PM08- D11	Thr-Asp	1.17035	1.10795	1.19108	1.12698	1.27619	1.20506	1.31153	1.19194	1.43125	1.25503	1.42154	1.27021	1.34242	1.25767	1.41317	1.26575	1.41888	1.2693	1.43895	1.2518	1.43143	1.27065	1.36752	1.22774	1.46629	1.23549	1.45833	1.21246	1.45706	1.21036	1.47253	1.16692	1.48774	1.18141	1.46467	1.17181	1.48378	1.15797	1.44744	1.16452	1.437	1.1354	1.448	1.13037	1.39037	1.09945
PM08- D12	Thr-Gln	1.18612	1.13068	1.21338	1.15344	1.30159	1.22025	1.34579	1.19905	1.46562	1.24385	1.46769	1.24468	1.37576	1.20859	1.45509	1.21063	1.45723	1.21092	1.47093	1.18885	1.46571	1.19684	1.38746	1.1524	1.49438	1.17081	1.48611	1.16134	1.47922	1.17111	1.49451	1.14242	1.50681	1.17541	1.48098	1.17768	1.50541	1.16957	1.469	1.19027	1.44772	1.16784	1.464	1.16782	1.3984	1.13398
PM08- E01	Thr-Phe	1.18612	1.19886	1.20701	1.22222	1.22857	1.22278	1.23053	1.21327	1.26875	1.21029	1.29231	1.21064	1.29697	1.19018	1.3024	1.17913	1.30973	1.16573	1.31977	1.14388	1.32857	1.14236	1.32194	1.12158	1.33146	1.10945	1.32778	1.09744	1.31856	1.08477	1.31868	1.07351	1.3188	1.06597	1.3125	1.05727	1.31351	1.05652	1.31267	1.04864	1.31635	1.04654	1.31733	1.04022	1.30749	1.03867
PM08- E03	Trp-Val	1.21136	1.20739	1.23567	1.18254	1.25397	1.18481	1.24611	1.14692	1.28438	1.13647	1.29846	1.12766	1.30606	1.11452	1.2994	1.1122	1.30678	1.10546	1.31686	1.09712	1.33143	1.10193	1.32479	1.08562	1.33427	1.07794	1.33056	1.0655	1.3241	1.05808	1.32692	1.04747	1.3297	1.04348	1.32065	1.03671	1.31892	1.03478	1.31536	1.02718	1.31635	1.02257	1.32	1.01803	1.31016	1.01796
PM08- E04	Tyr-Ile	1.29022	1.2358	1.30573	1.20635	1.32698	1.21519	1.32087	1.18957	1.36563	1.18121	1.37538	1.17021	1.37273	1.14519	1.36228	1.13189	1.36283	1.11864	1.36628	1.09892	1.37714	1.09315	1.35613	1.06336	1.36236	1.04312	1.35	1.03195	1.33241	1.01413	1.32967	0.996937	1.33515	0.989505	1.31522	0.977974	1.31081	0.971014	1.30458	0.967096	1.30563	0.957687	1.29867	0.951456	1.2754	0.944751
PM08- E05	Tyr-Val	1.35647	1.30114	1.3758	1.2672	1.4	1.26835	1.38941	1.24171	1.44063	1.22595	1.44308	1.20426	1.43333	1.16769	1.42515	1.15551	1.41888	1.14313	1.42733	1.1223	1.43429	1.11775	1.40456	1.08562	1.42978	1.06468	1.41111	1.05591	1.39335	1.04082	1.38736	1.02603	1.40872	1.02399	1.36413	1.01028	1.37297	1.0029	1.3558	0.987124	1.35925	0.984485	1.352	0.983356	1.31818	0.976519
PM08- E06	Val-Ala	1.44479	1.41477	1.47452	1.40741	1.49841	1.42025	1.4891	1.38863	1.55	1.38926	1.54154	1.35957	1.51515	1.33538	1.50898	1.32677	1.51032	1.30885	1.5	1.28417	1.52571	1.2935	1.47293	1.25514	1.49719	1.2272	1.47778	1.21725	1.45429	1.20094	1.4478	1.17611	1.45504	1.16942	1.41033	1.15859	1.41892	1.14203	1.39623	1.13162	1.39142	1.12271	1.384	1.11373	1.34225	1.10083
PM08- E07	Val-Gln	1.37855	1.41193	1.42038	1.38889	1.4381	1.40506	1.44548	1.37441	1.525	1.38702	1.52615	1.37234	1.49697	1.34356	1.51796	1.34055	1.52507	1.33145	1.5436	1.31295	1.55429	1.3181	1.50712	1.27911	1.55337	1.26202	1.53889	1.2524	1.52355	1.24176	1.52198	1.21746	1.53134	1.21139	1.5	1.20411	1.50811	1.18986	1.48518	1.18455	1.47989	1.17348	1.47467	1.16921	1.43316	1.14779
PM08- E08	Val-Glu	1.28076	1.30114	1.3121	1.30688	1.34921	1.34177	1.36449	1.30569	1.44063	1.31991	1.44	1.30213	1.40303	1.31697	1.42814	1.30709	1.43068	1.29567	1.45058	1.28417	1.46	1.29701	1.39886	1.25514	1.45225	1.23383	1.43889	1.21246	1.41551	1.20251	1.42033	1.17458	1.42779	1.17241	1.39674	1.16006	1.41081	1.14638	1.38544	1.15021	1.37265	1.13117	1.37067	1.12205	1.3262	1.10359
PM08- E09	Val-Lys	1.2776	1.23011	1.30892	1.2037	1.3619	1.23038	1.38006	1.18483	1.45938	1.18345	1.45538	1.15319	1.40303	1.11452	1.43713	1.09646	1.43363	1.07721	1.44186	1.05396	1.44857	1.07733	1.38177	1.02397	1.43539	1.01327	1.41111	0.99361	1.39612	0.992151	1.3956	0.954058	1.3951	0.958021	1.36413	0.947137	1.36486	0.94058	1.33693	0.939914	1.31635	0.919605	1.31467	0.9043	1.26203	0.890884
PM08- E10	Val-Met	1.31861	1.24148	1.35032	1.2619	1.4127	1.33418	1.42991	1.3128	1.5125	1.34228	1.50769	1.32553	1.43333	1.29448	1.47305	1.27756	1.46608	1.258	1.47384	1.23022	1.48	1.23374	1.4188	1.20205	1.47472	1.19237	1.47222	1.16294	1.4626	1.1617	1.46978	1.12711	1.46866	1.13643	1.4538	1.12335	1.45946	1.11014	1.42588	1.11445	1.41823	1.08886	1.41333	1.07351	1.35829	1.06492
PM08- E11	Val-Phe	1.30915	1.27841	1.37261	1.28042	1.44127	1.34937	1.45483	1.31991	1.55937	1.36465	1.55385	1.35106	1.47879	1.32515	1.53593	1.30906	1.53392	1.29755	1.54942	1.27518	1.55429	1.30228	1.48148	1.24829	1.57022	1.24378	1.54444	1.22045	1.54017	1.21664	1.54945	1.17764	1.56403	1.18441	1.53261	1.17181	1.54865	1.15797	1.51213	1.16595	1.5067	1.13822	1.50133	1.13176	1.44118	1.10359
PM08- E12	Val-Pro	1.32492	1.27557	1.33439	1.23016	1.4	1.28354	1.41121	1.23697	1.50313	1.24609	1.47692	1.22128	1.38182	1.18405	1.43413	1.16929	1.42478	1.16008	1.42442	1.13849	1.42857	1.16696	1.34758	1.11473	1.4382	1.1194	1.41389	1.10224	1.40443	1.10361	1.40934	1.06891	1.42234	1.08396	1.38859	1.07636	1.41081	1.06667	1.36927	1.08011	1.35121	1.05642	1.34933	1.05687	1.29144	1.03039
PM08- F07	D-Ala-D-Ala	1.12618	1.07955	1.14331	1.10847	1.17778	1.15443	1.18692	1.14692	1.2625	1.17673	1.25846	1.18085	1.23636	1.17587	1.25749	1.17717	1.26254	1.17891	1.31686	1.16367	1.29714	1.17575	1.24786	1.14384	1.30618	1.14096	1.3	1.1262	1.29086	1.12402	1.29396	1.1072	1.3079	1.10795	1.2962	1.09692	1.31622	1.08986	1.29111	1.09442	1.28418	1.07757	1.28	1.07212	1.25134	1.06354
PM08- F08	D-Ala-Gly	1.14511	1.125	1.15605	1.12169	1.20317	1.16962	1.23364	1.1564	1.30625	1.17673	1.28923	1.19149	1.24848	1.18405	1.29042	1.17913	1.28614	1.17891	1.32267	1.17266	1.34	1.19684	1.25641	1.15582	1.33146	1.15589	1.325	1.14377	1.31579	1.14443	1.31319	1.11792	1.33243	1.12144	1.31793	1.11454	1.33243	1.11159	1.30728	1.11588	1.29759	1.09732	1.29867	1.0846	1.25134	1.08011
PM08- F10	D-Leu-D-Leu	1.32492	1.11364	1.28662	1.12169	1.36508	1.17975	1.38318	1.1564	1.4875	1.18345	1.46769	1.19574	1.4	1.17996	1.4521	1.16929	1.44543	1.17514	1.47093	1.16547	1.46286	1.20211	1.38177	1.14726	1.48876	1.16252	1.48333	1.14537	1.47368	1.14443	1.46978	1.11792	1.48774	1.13193	1.47554	1.12041	1.50541	1.11304	1.469	1.12589	1.45308	1.10155	1.45067	1.0957	1.39305	1.07735
PM08- F11	D-Leu-Gly	1.29968	1.18182	1.29299	1.15608	1.36508	1.19494	1.37695	1.1564	1.475	1.17226	1.45846	1.17872	1.3697	1.15951	1.41317	1.14961	1.40413	1.17137	1.45058	1.16187	1.43714	1.20035	1.34188	1.14384	1.46348	1.16252	1.43611	1.15016	1.42105	1.14914	1.40934	1.11945	1.43324	1.14093	1.41576	1.13069	1.45135	1.12609	1.40162	1.14306	1.38338	1.11707	1.37867	1.1165	1.31283	1.0953
PM08- G10	Phe-b-Ala	1.2082	1.09659	1.21975	1.07937	1.25397	1.12658	1.25857	1.11611	1.3625	1.13647	1.33846	1.1383	1.3	1.12474	1.3024	1.11614	1.29499	1.12806	1.3343	1.1295	1.33429	1.13181	1.26496	1.11986	1.35674	1.13599	1.36944	1.11022	1.35734	1.11774	1.35165	1.05819	1.37057	1.05997	1.35054	1.04993	1.37838	1.07391	1.34771	1.08441	1.3244	1.07193	1.31467	1.0638	1.26471	1.0663
