# Supplementary material for: Phenotypic and Transcriptomic Response of Auxotrophic Mycobacterium avium Subsp. paratuberculosis leuD Mutant under Environmental Stress
Source: PLoS One. 2012 Jun 4;7(6):e37884. doi: 10.1371/journal.pone.0037884 (PMC3366959; doi:10.1371/journal.pone.0037884)
Supplement: Table S4 — list of microarray 1.5 fold changing genes. (XLSX) [file pone.0037884.s004.xlsx]

## Sheet: Anaerobic
Supporting Table S4. List of microarray 1.5 fold changing genes. Please note multiple sheets listing different stress conditions
Gene ID	Gene Symbol	Gene name	Fold change	Log Fold change	Regulation
MAP_0008c		hypothetical protein	-1.74263	-0.801268	down
MAP_0013c		hypothetical protein	-2.40118	-1.26375	down
MAP_0015	pabA	para-aminobenzoate synthase component II( EC:4.1.3.27 )	-1.97484	-0.981737	down
MAP_0023c		hypothetical protein	-1.60824	-0.685482	down
MAP_0024c		hypothetical protein	-1.85776	-0.893567	down
MAP_0025		acyl carrier protein	-2.04451	-1.03176	down
MAP_0033c		hypothetical protein	1.50417	0.588967	up
MAP_0037		hypothetical protein	1.68684	0.754322	up
MAP_0038		hypothetical protein	1.51232	0.596766	up
MAP_0049c		short chain dehydrogenase	-1.91343	-0.936163	down
MAP_0053c		hypothetical protein	-1.52428	-0.608126	down
MAP_0055c		hypothetical protein	1.51787	0.602048	up
MAP_0077		hypothetical protein	-1.53603	-0.619204	down
MAP_0084c		hypothetical protein	-1.94639	-0.960802	down
MAP_0093		hypothetical protein	-2.54975	-1.35036	down
MAP_0097c		hypothetical protein	-1.54774	-0.630159	down
MAP_0107		hypothetical protein	-1.56021	-0.641741	down
MAP_0109	mce1B	Mce1B	-1.55449	-0.636443	down
MAP_0125c		hypothetical protein	1.50387	0.588684	up
MAP_0128c		hypothetical protein	-1.72981	-0.790612	down
MAP_0130		hypothetical protein	2.7969	1.48383	up
MAP_0135	cmaA1	CmaA1( EC:2.1.1.79 )	-2.14315	-1.09973	down
MAP_0136		hypothetical protein	-1.66736	-0.737562	down
MAP_0140		hypothetical protein	1.79205	0.841609	up
MAP_0151c		hypothetical protein	-3.21557	-1.68508	down
MAP_0157	PE_2	PE_2	1.71689	0.779795	up
MAP_0162		hypothetical protein	1.58324	0.662878	up
MAP_0175c		hypothetical protein	-1.51124	-0.595732	down
MAP_0177		hypothetical protein	1.92735	0.94662	up
MAP_0184c		hypothetical protein	-1.74257	-0.801214	down
MAP_0187c	sodA	SodA( EC:1.15.1.1 )	-1.54078	-0.623664	down
MAP_0190	glpQ1	GlpQ1	1.77096	0.824531	up
MAP_0210c	pirG	PirG	1.51344	0.597829	up
MAP_0216	fbpA	FbpA	-1.77154	-0.825002	down
MAP_0234c		short chain dehydrogenase	-1.86184	-0.896731	down
MAP_0235c		hypothetical protein	-1.92019	-0.941245	down
MAP_0242c		hypothetical protein	-1.54013	-0.623053	down
MAP_0243c		hypothetical protein	-2.44008	-1.28693	down
MAP_0245c		hypothetical protein	1.58609	0.665478	up
MAP_0246c		hypothetical protein	2.99424	1.58219	up
MAP_0247c		hypothetical protein	2.91497	1.54348	up
MAP_0257		hypothetical protein	3.12309	1.64297	up
MAP_0258		hypothetical protein	2.581	1.36793	up
MAP_0259		hypothetical protein	1.52938	0.612942	up
MAP_0260		hypothetical protein	2.28563	1.19259	up
MAP_0269		hypothetical protein	2.16926	1.1172	up
MAP_0270	fadE36	FadE36	-1.68394	-0.751837	down
MAP_0277c	tyrA	prephenate dehydrogenase	1.54373	0.62642	up
MAP_0295c	gltA1	citrate synthase	-1.73385	-0.793977	down
MAP_0297c		hypothetical protein( EC:4.2.1.79 )	1.516	0.600268	up
MAP_0299c		hypothetical protein	1.50427	0.589063	up
MAP_0311c	ask	aspartate kinase	-1.62005	-0.696036	down
MAP_0317c		hypothetical protein	-1.51988	-0.603956	down
MAP_0319c		hypothetical protein	-1.72583	-0.787292	down
MAP_0321		hypothetical protein	1.54123	0.624079	up
MAP_0325c		hypothetical protein	-1.56406	-0.645292	down
MAP_0339c		hypothetical protein	-1.85976	-0.895116	down
MAP_0354c		hypothetical protein	1.51263	0.597057	up
MAP_0372	pfpI	PfpI	2.70589	1.4361	up
MAP_0380		hypothetical protein	-1.94383	-0.958904	down
MAP_0381		hypothetical protein	-1.60073	-0.678726	down
MAP_0382c		hypothetical protein	1.66744	0.737634	up
MAP_0383		hypothetical protein	-1.54495	-0.62756	down
MAP_0384		hypothetical protein	1.51771	0.601895	up
MAP_0388		hypothetical protein	-2.81555	-1.49342	down
MAP_0395c		hypothetical protein	-1.51274	-0.597161	down
MAP_0398c		hypothetical protein	-1.57588	-0.656158	down
MAP_0407c	acs	acetyl-coenzyme A synthetase( EC:6.2.1.1 )	-1.74582	-0.803905	down
MAP_0424		hypothetical protein	1.62342	0.69904	up
MAP_0426c		hypothetical protein	2.17288	1.11961	up
MAP_0434		hypothetical protein	-1.73543	-0.795289	down
MAP_0435c	ppa	inorganic pyrophosphatase( EC:3.6.1.1 )	-2.23084	-1.15758	down
MAP_0436		hypothetical protein	1.71298	0.776512	up
MAP_0438	mesJ	MesJ	1.59027	0.669268	up
MAP_0441	PE_3	PE_3	-6.76231	-2.75752	down
MAP_0442		hypothetical protein	-1.99029	-0.992981	down
MAP_0443c		hypothetical protein	-3.6954	-1.88573	down
MAP_0452	folK	FolK( EC:2.7.6.3 )	1.76948	0.823325	up
MAP_0457	panD	aspartate 1-decarboxylase precursor( EC:4.1.1.11 )	1.70727	0.771694	up
MAP_0459	lysS	lysyl-tRNA synthetase	-1.93384	-0.951465	down
MAP_0467c		hypothetical protein	-1.76	-0.815578	down
MAP_0470		hypothetical protein	-2.76324	-1.46636	down
MAP_0475		hypothetical protein	1.56881	0.649668	up
MAP_0476	ispD	2-C-methyl-D-erythritol 4-phosphate cytidylyltransferase	1.60992	0.686988	up
MAP_0491c		hypothetical protein	2.08187	1.05788	up
MAP_0494		hypothetical protein	-2.02115	-1.01518	down
MAP_0497		hypothetical protein	1.88644	0.915668	up
MAP_0498		hypothetical protein	1.70599	0.770605	up
MAP_0499		hypothetical protein	1.75911	0.814845	up
MAP_0500		hypothetical protein	1.58308	0.662736	up
MAP_0510	fadA6_1	acetyl-CoA acetyltransferase	1.50001	0.58497	up
MAP_0521c	fadA5	acetyl-CoA acetyltransferase	2.18792	1.12956	up
MAP_0522		hypothetical protein	2.95624	1.56376	up
MAP_0523	fadE28	FadE28	1.83029	0.872074	up
MAP_0524	fadE29	FadE29	1.7315	0.792024	up
MAP_0525		hypothetical protein	1.80301	0.850406	up
MAP_0526		hypothetical protein	2.07841	1.05548	up
MAP_0530c		3-ketosteroid-delta-1-dehydrogenase	2.12929	1.09037	up
MAP_0531		hypothetical protein	3.0795	1.6227	up
MAP_0532		acetaldehyde dehydrogenase	1.81184	0.857457	up
MAP_0533		4-hydroxy-2-ketovalerate aldolase	1.79877	0.847008	up
MAP_0538c		hypothetical protein	1.90529	0.930011	up
MAP_0542c		acetyl-CoA acetyltransferase	1.8048	0.851841	up
MAP_0543c		lipid-transfer protein	1.86619	0.900092	up
MAP_0550	fadD19_1	acyl-CoA synthase	2.04625	1.03298	up
MAP_0558c		hypothetical protein	1.72508	0.786663	up
MAP_0559c	fadE26_1	FadE26_1	1.57145	0.652097	up
MAP_0563		hypothetical protein	-1.55176	-0.633902	down
MAP_0601c		hypothetical protein	1.51183	0.596297	up
MAP_0617		hypothetical protein	1.78201	0.833503	up
MAP_0618c		hypothetical protein	1.5032	0.588034	up
MAP_0620		hypothetical protein	-5.56676	-2.47684	down
MAP_0621		hypothetical protein	-1.54539	-0.627974	down
MAP_0631c		hypothetical protein	-1.73056	-0.791236	down
MAP_0633		hypothetical protein	1.88673	0.91589	up
MAP_0634c		hypothetical protein	3.70789	1.8906	up
MAP_0650		hypothetical protein	1.67632	0.745295	up
MAP_0656c		hypothetical protein	-1.72965	-0.790476	down
MAP_0657c		hypothetical protein	-1.6382	-0.712113	down
MAP_0658c	desA1	DesA1	-1.73787	-0.797318	down
MAP_0661c		hypothetical protein	1.6423	0.71572	up
MAP_0671		hypothetical protein	-1.51809	-0.602261	down
MAP_0679c	fdxB	FdxB	1.62449	0.699987	up
MAP_0682		hypothetical protein	-1.71775	-0.780517	down
MAP_0688		hypothetical protein	-1.56779	-0.648732	down
MAP_0689c	narL_1	NarL_1	-1.65902	-0.730331	down
MAP_0695	mhpB	MhpB	1.92298	0.94334	up
MAP_0699		hypothetical protein	-1.62553	-0.700912	down
MAP_0705		hypothetical protein	-1.57628	-0.65652	down
MAP_0720c		hypothetical protein	1.51473	0.599058	up
MAP_0722		hypothetical protein	1.77076	0.824369	up
MAP_0742c		hypothetical protein	2.11814	1.0828	up
MAP_0745c		hypothetical protein	-1.62072	-0.696639	down
MAP_0758		hypothetical protein	-1.59604	-0.674494	down
MAP_0793c		hypothetical protein	1.54448	0.627125	up
MAP_0810	cspB	CspB	-2.09417	-1.06638	down
MAP_0811	fadE10	FadE10	1.73526	0.795148	up
MAP_0815c		hypothetical protein	1.67808	0.746809	up
MAP_0824		hypothetical protein	1.60469	0.682294	up
MAP_0829	gltA2	citrate synthase( EC:2.3.3.1 )	-1.90058	-0.92644	down
MAP_0833c		hypothetical protein	1.52966	0.613211	up
MAP_0847		hypothetical protein	1.71007	0.774058	up
MAP_0848		hypothetical protein	1.70402	0.768941	up
MAP_0854		hypothetical protein	-1.53793	-0.620991	down
MAP_0856c		hypothetical protein	-1.93585	-0.952968	down
MAP_0879c		hypothetical protein	-1.56894	-0.649792	down
MAP_0881		hypothetical protein	1.62459	0.700074	up
MAP_0887c		hypothetical protein	1.93485	0.952224	up
MAP_0892c		hypothetical protein	-1.7769	-0.829364	down
MAP_0893	uvrD	UvrD	1.75017	0.807493	up
MAP_0895c		hypothetical protein	-1.57802	-0.658114	down
MAP_0896	sucC	succinyl-CoA synthetase subunit beta( EC:6.2.1.5 )	-2.98241	-1.57648	down
MAP_0905		hypothetical protein	1.88294	0.912984	up
MAP_0907		hypothetical protein( EC:1.1.1.274 )	2.41779	1.27369	up
MAP_0910c	fadE12_2	FadE12_2	2.63162	1.39595	up
MAP_0912c	accD2	AccD2	1.63314	0.707649	up
MAP_0914c		hypothetical protein	1.6852	0.752923	up
MAP_0917		hypothetical protein	1.61789	0.694114	up
MAP_0918		hypothetical protein	1.66746	0.737648	up
MAP_0922c		hypothetical protein	-2.06522	-1.04629	down
MAP_0927		hypothetical protein	1.81538	0.860269	up
MAP_0942	arcA	arginine deiminase	1.59746	0.675779	up
MAP_0947c		hypothetical protein	1.74428	0.802629	up
MAP_0951		hypothetical protein	-1.78442	-0.835459	down
MAP_0952		hypothetical protein	-2.23247	-1.15864	down
MAP_0959		hypothetical protein	-1.69331	-0.759849	down
MAP_0963c		hypothetical protein	1.92211	0.942687	up
MAP_0965c		hypothetical protein	1.78541	0.836254	up
MAP_0974		hypothetical protein	-1.85701	-0.892985	down
MAP_0977	pks16	acyl-CoA synthase	-1.64169	-0.715182	down
MAP_0979c	rplY	50S ribosomal protein L25	-1.59588	-0.674357	down
MAP_0982c	arsC	ArsC( EC:1.20.4.1 )	-1.59532	-0.673842	down
MAP_0983c	prsA	ribose-phosphate pyrophosphokinase( EC:2.7.6.1 )	-2.32055	-1.21447	down
MAP_0987	mfd	Mfd	1.82937	0.871349	up
MAP_0988		hypothetical protein	1.53755	0.620632	up
MAP_0989	lpqU	LpqU	1.61978	0.695802	up
MAP_0996c	kdpD	KdpD	1.57183	0.652443	up
MAP_1002c		hypothetical protein	-1.95497	-0.967146	down
MAP_1003c	PE	PE	1.82477	0.867718	up
MAP_1006		hypothetical protein	-1.61807	-0.694279	down
MAP_1012c		hypothetical protein	1.52886	0.612456	up
MAP_1019		hypothetical protein	-1.56499	-0.646154	down
MAP_1022c		hypothetical protein	2.51325	1.32955	up
MAP_1023	lipU	LipU	2.59163	1.37386	up
MAP_1027c	greA	transcription elongation factor GreA	-1.70978	-0.773808	down
MAP_1031c	speE	spermidine synthase	1.51691	0.601135	up
MAP_1036	ruvC	Holliday junction resolvase	1.99928	0.999479	up
MAP_1037	ruvA	Holliday junction DNA helicase motor protein	1.63701	0.711067	up
MAP_1038	ruvB	Holliday junction DNA helicase RuvB	1.53985	0.622788	up
MAP_1039		hypothetical protein	4.2076	2.073	up
MAP_1040c	fadD9	FadD9	1.54258	0.625345	up
MAP_1041c	gabT	4-aminobutyrate aminotransferase	1.54902	0.631357	up
MAP_1047	relA	RelA( EC:2.7.6.5 )	2.1687	1.11683	up
MAP_1050c	ppiB	PpiB	-1.72617	-0.787578	down
MAP_1057c		hypothetical protein	-1.53211	-0.615522	down
MAP_1058		hypothetical protein	-1.91532	-0.937587	down
MAP_1061c		hypothetical protein	-1.72351	-0.785347	down
MAP_1065		hypothetical protein	-1.72877	-0.789746	down
MAP_1067c		hypothetical protein	2.25346	1.17214	up
MAP_1074c		hypothetical protein	1.71645	0.77943	up
MAP_1084c		hypothetical protein	-2.02875	-1.02059	down
MAP_1092	aroK	shikimate kinase( EC:2.7.1.71 )	1.56442	0.645627	up
MAP_1095c		hypothetical protein	-1.83618	-0.876711	down
MAP_1097	efp	elongation factor P	-2.36001	-1.23879	down
MAP_1121c		hypothetical protein	1.62015	0.696123	up
MAP_1122	mIHF	MIHF	-1.91854	-0.940007	down
MAP_1123	gmk	guanylate kinase( EC:2.7.4.8 )	-1.65231	-0.724484	down
MAP_1124		DNA-directed RNA polymerase omega subunit	-1.7224	-0.784421	down
MAP_1131		hypothetical protein	1.84507	0.883676	up
MAP_1132c		hypothetical protein	3.39728	1.76438	up
MAP_1135	rpe	ribulose-phosphate 3-epimerase( EC:5.1.3.1 )	-1.59791	-0.676186	down
MAP_1137c		hypothetical protein	-1.6757	-0.744763	down
MAP_1146	uvrC	excinuclease ABC subunit C	1.50821	0.592838	up
MAP_1160c		hypothetical protein	-2.16613	-1.11512	down
MAP_1167	secG	protein-export membrane protein	-2.1309	-1.09146	down
MAP_1172c		hypothetical protein	-1.72959	-0.790431	down
MAP_1173c		hypothetical protein	-1.57208	-0.652675	down
MAP_1186		hypothetical protein	2.26411	1.17894	up
MAP_1187		hypothetical protein	2.36332	1.24081	up
MAP_1190		hypothetical protein	1.85899	0.894521	up
MAP_1191		hypothetical protein	1.75953	0.815192	up
MAP_1192		hypothetical protein	1.51055	0.595073	up
MAP_1194c		hypothetical protein	2.01874	1.01345	up
MAP_1196	trxB	TrxB	-1.51445	-0.59879	down
MAP_1207		hypothetical protein	-1.66112	-0.732152	down
MAP_1215		hypothetical protein	-1.51854	-0.602681	down
MAP_1220c		hypothetical protein	1.81658	0.861223	up
MAP_1221		hypothetical protein	1.82275	0.866119	up
MAP_1222		hypothetical protein	1.66697	0.737227	up
MAP_1228	lipL	LipL	2.03724	1.02662	up
MAP_1230		hypothetical protein	1.67835	0.747044	up
MAP_1236c	drrC	DrrC	-1.50062	-0.585556	down
MAP_1240c	mmpL4_3	MmpL4_3	-1.54287	-0.625618	down
MAP_1241c	mmpS4	MmpS4	-2.1744	-1.12062	down
MAP_1257	dnaE1	DNA polymerase III subunit alpha	-1.58871	-0.667851	down
MAP_1261	plsB1	glycerol-3-phosphate acyltransferase	-1.62064	-0.696561	down
MAP_1263		hypothetical protein	-2.24337	-1.16567	down
MAP_1266c		hypothetical protein	1.56771	0.648658	up
MAP_1270c	glgX_1	GlgX_1	-1.52175	-0.605728	down
MAP_1272c		hypothetical protein	1.58645	0.665803	up
MAP_1278c		hypothetical protein	1.76479	0.819496	up
MAP_1288c		hypothetical protein	2.83787	1.50481	up
MAP_1289	nadA	quinolinate synthetase	2.60303	1.38019	up
MAP_1290	nadB	L-aspartate oxidase( EC:1.4.3.16 )	2.05744	1.04085	up
MAP_1292c		hypothetical protein	-1.54433	-0.626979	down
MAP_1305	trpC	indole-3-glycerol-phosphate synthase( EC:4.1.1.48 )	-1.8559	-0.892117	down
MAP_1312		hypothetical protein	2.1091	1.07663	up
MAP_1322	polA	DNA polymerase I	1.57242	0.652986	up
MAP_1325	rpsA	30S ribosomal protein S1	-1.97699	-0.983308	down
MAP_1330c		hypothetical protein	1.60843	0.685652	up
MAP_1350c		hypothetical protein	-1.55792	-0.639621	down
MAP_1356c		hypothetical protein	2.19418	1.13368	up
MAP_1370	pks7	Pks7	1.79069	0.840519	up
MAP_1373c		hypothetical protein	1.52651	0.610239	up
MAP_1387c		hypothetical protein	1.68704	0.754497	up
MAP_1388		hypothetical protein	1.53515	0.618378	up
MAP_1390		hypothetical protein	1.73649	0.796171	up
MAP_1393c		hypothetical protein	2.49545	1.3193	up
MAP_1411		hypothetical protein	-1.75159	-0.808668	down
MAP_1418c		hypothetical protein	1.64151	0.715028	up
MAP_1431		hypothetical protein	-1.51487	-0.599194	down
MAP_1435		hypothetical protein	-1.832	-0.873417	down
MAP_1455c		hypothetical protein	-1.5079	-0.592539	down
MAP_1456		hypothetical protein	1.96173	0.972124	up
MAP_1488c		hypothetical protein	1.54412	0.626788	up
MAP_1489c		hypothetical protein	1.53873	0.621736	up
MAP_1496c		hypothetical protein	1.53261	0.61599	up
MAP_1500c		hypothetical protein	1.51886	0.602989	up
MAP_1503c		hypothetical protein	-1.64857	-0.721218	down
MAP_1505		hypothetical protein	-2.60363	-1.38052	down
MAP_1506		hypothetical protein	-1.68301	-0.751039	down
MAP_1507	PE_4	PE_4	-2.45538	-1.29595	down
MAP_1508		hypothetical protein	-2.39437	-1.25965	down
MAP_1509		hypothetical protein	-1.74643	-0.80441	down
MAP_1510		hypothetical protein	-1.56059	-0.642088	down
MAP_1514	PE_5	PE_5	1.55469	0.636622	up
MAP_1515		hypothetical protein	1.5984	0.676625	up
MAP_1518		hypothetical protein	1.66872	0.738739	up
MAP_1519		hypothetical protein	1.69551	0.761717	up
MAP_1520		hypothetical protein	1.51823	0.602393	up
MAP_1521		hypothetical protein	-2.29513	-1.19857	down
MAP_1522		hypothetical protein	-1.90221	-0.927674	down
MAP_1527c		hypothetical protein	2.41118	1.26974	up
MAP_1531c		hypothetical protein	-1.73596	-0.795733	down
MAP_1540		hypothetical protein	-1.55838	-0.640045	down
MAP_1541		hypothetical protein	-1.69468	-0.761011	down
MAP_1545	gcvB	glycine dehydrogenase	1.62057	0.696505	up
MAP_1548c		hypothetical protein	-1.54668	-0.629174	down
MAP_1549c	glcB	malate synthase	-1.513	-0.597411	down
MAP_1555c		acyl carrier protein	-1.72432	-0.786028	down
MAP_1558c		hypothetical protein	1.57642	0.656652	up
MAP_1578		hypothetical protein	2.11289	1.07922	up
MAP_1581c		hypothetical protein	1.69023	0.757219	up
MAP_1588c	ahpD	AhpD	-1.60076	-0.678762	down
MAP_1589c	ahpC	AhpC	-1.69117	-0.75802	down
MAP_1595	bfrA	BfrA	-2.15683	-1.10891	down
MAP_1609c	fbpB	FbpB	-1.56519	-0.646339	down
MAP_1611		hypothetical protein	-1.57984	-0.659783	down
MAP_1613c	adhA_2	AdhA_2	-1.63963	-0.713366	down
MAP_1616		hypothetical protein	1.82932	0.87131	up
MAP_1617		hypothetical protein	1.64753	0.720302	up
MAP_1618c		hypothetical protein	4.44088	2.15084	up
MAP_1631c		hypothetical protein	1.92799	0.947097	up
MAP_1639c		hypothetical protein	1.71829	0.780972	up
MAP_1640c		hypothetical protein	1.708	0.772306	up
MAP_1641c		hypothetical protein	1.55006	0.63232	up
MAP_1643	aceAb	isocitrate lyase	2.01829	1.01314	up
MAP_1644		hypothetical protein	1.70565	0.770318	up
MAP_1653	tpx	thiol peroxidase	-2.03637	-1.026	down
MAP_1654c		hypothetical protein	-1.50158	-0.586482	down
MAP_1661c		hypothetical protein	-2.20249	-1.13914	down
MAP_1668c	katG	KatG( EC:1.11.1.6 )	-1.92043	-0.941427	down
MAP_1669c	furA	FurA	-2.33007	-1.22037	down
MAP_1673c		hypothetical protein	-1.79494	-0.843933	down
MAP_1675		hypothetical protein	1.52747	0.611145	up
MAP_1680c		hypothetical protein	-2.76485	-1.4672	down
MAP_1694	papA2	PapA2	1.59372	0.672394	up
MAP_1696c	hsp18_1	Hsp18_1	1.5559	0.63775	up
MAP_1699	thiI	ThiI	2.56692	1.36004	up
MAP_1703c		hypothetical protein	-1.85199	-0.889078	down
MAP_1711c		hypothetical protein	2.06214	1.04414	up
MAP_1712		hypothetical protein	1.77569	0.82838	up
MAP_1713	fadE20_1	FadE20_1	1.60449	0.682116	up
MAP_1721c		hypothetical protein	-1.83424	-0.875179	down
MAP_1723		hypothetical protein	-2.31273	-1.2096	down
MAP_1726c		hypothetical protein	-1.60499	-0.682562	down
MAP_1728c	yfnB	YfnB	-1.61535	-0.691844	down
MAP_1729c		hypothetical protein	-1.82345	-0.866671	down
MAP_1730c		hypothetical protein	-1.5832	-0.662839	down
MAP_1737	mmpS5	MmpS5	-2.37612	-1.24861	down
MAP_1742c		hypothetical protein	2.32248	1.21567	up
MAP_1743c		hypothetical protein	1.66605	0.736429	up
MAP_1746c		hypothetical protein	1.55621	0.638037	up
MAP_1753		hypothetical protein	1.96157	0.972011	up
MAP_1754c		hypothetical protein	1.78809	0.838421	up
MAP_1758c	nrtC	NrtC	1.86179	0.896692	up
MAP_1759c		hypothetical protein	1.51297	0.597387	up
MAP_1762c		hypothetical protein	-1.53774	-0.620815	down
MAP_1765c		hypothetical protein	1.63978	0.713499	up
MAP_1773c		hypothetical protein	1.52014	0.604201	up
MAP_1775		hypothetical protein	2.09313	1.06566	up
MAP_1789		hypothetical protein	-1.62919	-0.704155	down
MAP_1792		hypothetical protein	-2.33935	-1.22611	down
MAP_1796c	pks12	Pks12	1.61323	0.689951	up
MAP_1801c		hypothetical protein	1.78231	0.833744	up
MAP_1804c		hypothetical protein	-1.79542	-0.844324	down
MAP_1824c		hypothetical protein	-1.66308	-0.733859	down
MAP_1826c		hypothetical protein	-1.91596	-0.938067	down
MAP_1836c		hypothetical protein	-1.68385	-0.751767	down
MAP_1843		hypothetical protein	-1.50916	-0.593744	down
MAP_1849		hypothetical protein	-1.61181	-0.688685	down
MAP_1853		hypothetical protein	-1.5139	-0.598266	down
MAP_1867c	pks5	Pks5	1.52467	0.608501	up
MAP_1877c	cysQ_1	CysQ_1	1.52252	0.606462	up
MAP_1879c		hypothetical protein	1.692	0.75873	up
MAP_1888c		hypothetical protein	-1.70053	-0.765988	down
MAP_1889c	wag31	Wag31	-2.40269	-1.26465	down
MAP_1890c		hypothetical protein	-1.56916	-0.649995	down
MAP_1891c		hypothetical protein	-1.64143	-0.714957	down
MAP_1908		hypothetical protein	1.8047	0.851756	up
MAP_1925	fadD15	FadD15	1.6314	0.706106	up
MAP_1928c		hypothetical protein	-1.70608	-0.770681	down
MAP_1939c		hypothetical protein	-1.62647	-0.701746	down
MAP_1948	cobT	nicotinate-nucleotide--dimethylbenzimidazole phosphoribosyltransferase( EC:2.4.2.21 )	1.85654	0.892618	up
MAP_1968c		hypothetical protein	-2.00071	-1.00051	down
MAP_1970	panB	3-methyl-2-oxobutanoate hydroxymethyltransferase( EC:2.1.2.11 )	1.87135	0.904076	up
MAP_1976		hypothetical protein	-1.94094	-0.956758	down
MAP_1984		hypothetical protein	1.60738	0.684708	up
MAP_1985	ptpA	PtpA	1.61638	0.69277	up
MAP_1986		hypothetical protein	1.63061	0.705412	up
MAP_1992c		hypothetical protein	-1.60808	-0.685335	down
MAP_1996	fabD	acyl-carrier-protein S-malonyltransferase	-1.74479	-0.80305	down
MAP_1997	acpM	acyl carrier protein	-1.9371	-0.953897	down
MAP_1998	kasA	3-oxoacyl-(acyl carrier protein) synthase	-1.74389	-0.80231	down
MAP_1999	kasB_1	3-oxoacyl-(acyl carrier protein) synthase	-2.12389	-1.08671	down
MAP_2000	accD6	AccD6( EC:6.4.1.3 )	-1.61317	-0.689901	down
MAP_2002c	glpD1	GlpD1	1.72491	0.786524	up
MAP_2004		hypothetical protein	1.97139	0.979212	up
MAP_2008	adhE2	AdhE2( EC:1.2.1.66 )	-1.57757	-0.6577	down
MAP_2016		hypothetical protein	-1.70694	-0.771412	down
MAP_2018c		hypothetical protein	-1.86045	-0.895653	down
MAP_2019c		hypothetical protein	2.51038	1.3279	up
MAP_2029c		hypothetical protein	-1.56956	-0.650362	down
MAP_2030		hypothetical protein	-1.70578	-0.770433	down
MAP_2038c		hypothetical protein	1.65193	0.724149	up
MAP_2045		hypothetical protein	-1.87541	-0.90721	down
MAP_2048	lppO	LppO	-1.60619	-0.683645	down
MAP_2056c		hypothetical protein	-1.57638	-0.656618	down
MAP_2065		hypothetical protein	-1.83941	-0.879247	down
MAP_2066		hypothetical protein	-1.88917	-0.917753	down
MAP_2073c		hypothetical protein	-1.76764	-0.821826	down
MAP_2076c		hypothetical protein	-1.8394	-0.879236	down
MAP_2086c		hypothetical protein	-1.88774	-0.916659	down
MAP_2095c		hypothetical protein	1.58724	0.666518	up
MAP_2099		hypothetical protein	1.55995	0.641502	up
MAP_2100		hypothetical protein	1.64017	0.713842	up
MAP_2103c	lppP	LppP	-1.68649	-0.75402	down
MAP_2104	fdhF	FdhF	2.10285	1.07235	up
MAP_2117c		hypothetical protein	-2.63291	-1.39666	down
MAP_2121c		hypothetical protein	-1.76303	-0.818057	down
MAP_2126		hypothetical protein	1.50732	0.591984	up
MAP_2129		hypothetical protein	-1.57307	-0.653579	down
MAP_2132c	dgt	deoxyguanosinetriphosphate triphosphohydrolase-like protein	-1.6658	-0.736219	down
MAP_2137c	glyS	glycyl-tRNA synthetase	-1.7018	-0.767061	down
MAP_2139	furB	FurB	-1.55352	-0.635539	down
MAP_2144		hypothetical protein	2.01095	1.00788	up
MAP_2156		hypothetical protein	-1.77068	-0.824307	down
MAP_2160c	phoH	PhoH	1.52551	0.609296	up
MAP_2166		hypothetical protein	1.5158	0.60008	up
MAP_2173c	mbtE	MbtE	2.57325	1.36359	up
MAP_2174c	mbtD	MbtD	1.58986	0.668898	up
MAP_2175c	mbtC	MbtC	1.86718	0.900862	up
MAP_2177c	mbtB	MbtB	2.00859	1.00619	up
MAP_2192		hypothetical protein	-2.45855	-1.29781	down
MAP_2202c		hypothetical protein	-1.9373	-0.954049	down
MAP_2204c		hypothetical protein	-1.56335	-0.644644	down
MAP_2220		ribonuclease Z	1.88162	0.911972	up
MAP_2222c		hypothetical protein	2.15422	1.10716	up
MAP_2223c		hypothetical protein	1.85394	0.890592	up
MAP_2224	rpsT	30S ribosomal protein S20	-2.57158	-1.36266	down
MAP_2234		hypothetical protein	1.52427	0.608122	up
MAP_2242c		hypothetical protein	-1.64843	-0.721096	down
MAP_2243c		hypothetical protein	-1.69279	-0.759401	down
MAP_2244c	nadD	nicotinic acid mononucleotide adenyltransferase( EC:2.7.7.18 )	-2.56891	-1.36115	down
MAP_2245c		hypothetical protein	1.8057	0.852562	up
MAP_2257		hypothetical protein	2.32097	1.21473	up
MAP_2266c	rplU	50S ribosomal protein L21	-2.42534	-1.27819	down
MAP_2268c	ndkA	nucleoside diphosphate kinase( EC:2.7.4.6 )	-1.71762	-0.780414	down
MAP_2276c		ferrodoxin oxidoreductase beta subunit	1.54214	0.624934	up
MAP_2278c	clpX	ATP-dependent protease ATP-binding subunit	-1.80776	-0.8542	down
MAP_2283	lipP	LipP	2.08866	1.06258	up
MAP_2308c	pdhB	PdhB	1.82968	0.871588	up
MAP_2309c	pdhA	PdhA	2.40996	1.26901	up
MAP_2311c		hypothetical protein	-1.93025	-0.948791	down
MAP_2312c	fadE19	FadE19( EC:1.3.99.2 )	-1.63322	-0.707723	down
MAP_2318		hypothetical protein	-1.66237	-0.733244	down
MAP_2320		oligoribonuclease	-1.77649	-0.829029	down
MAP_2321		hypothetical protein	-1.9812	-0.986374	down
MAP_2323c		hypothetical protein	1.58774	0.666975	up
MAP_2324c		hypothetical protein	3.35911	1.74808	up
MAP_2331c	acpS	4'-phosphopantetheinyl transferase	-1.6105	-0.687506	down
MAP_2336		hypothetical protein	1.9368	0.953672	up
MAP_2339c		hypothetical protein	-2.17049	-1.11802	down
MAP_2340c		hypothetical protein	-1.6016	-0.679515	down
MAP_2341c		hypothetical protein	-2.58812	-1.3719	down
MAP_2347		hypothetical protein	1.82123	0.864909	up
MAP_2364c		hypothetical protein	-1.66149	-0.732476	down
MAP_2367c		hypothetical protein	1.74606	0.804107	up
MAP_2369c		hypothetical protein	2.19028	1.13112	up
MAP_2377		hypothetical protein	-2.0594	-1.04222	down
MAP_2387c		hypothetical protein	-2.03157	-1.02259	down
MAP_2391		hypothetical protein	2.37342	1.24697	up
MAP_2428c		hypothetical protein	-1.72523	-0.786785	down
MAP_2429c	clpS	ATP-dependent Clp protease adaptor protein ClpS	-1.54278	-0.625534	down
MAP_2430		nicotinate phosphoribosyltransferase	-1.53459	-0.617851	down
MAP_2436c	fadA4	acetyl-CoA acetyltransferase( EC:2.3.1.9 )	-1.59311	-0.671842	down
MAP_2439c		hypothetical protein	-1.55913	-0.640742	down
MAP_2458c		hypothetical protein	1.54309	0.625821	up
MAP_2460c		hypothetical protein	1.91373	0.936388	up
MAP_2464c	rho	transcription termination factor Rho	-2.1427	-1.09943	down
MAP_2480c		hypothetical protein	1.6301	0.704965	up
MAP_2494c		hypothetical protein	1.54172	0.624539	up
MAP_2498c	lprB	LprB	-1.77047	-0.824134	down
MAP_2506c		hypothetical protein	1.62219	0.697945	up
MAP_2510		hypothetical protein	-1.63121	-0.705942	down
MAP_2521c	deaD	DeaD	-2.09094	-1.06415	down
MAP_2530		hypothetical protein	-1.55435	-0.636312	down
MAP_2535		hypothetical protein	1.71863	0.781261	up
MAP_2545c	sugC	SugC	-1.60119	-0.679148	down
MAP_2557c	sigE	RNA polymerase sigma-70 factor	-2.58836	-1.37204	down
MAP_2559		hypothetical protein	-2.43838	-1.28592	down
MAP_2561		hypothetical protein	-2.17946	-1.12397	down
MAP_2562		hypothetical protein	-1.60326	-0.681013	down
MAP_2583c		hypothetical protein	2.39481	1.25991	up
MAP_2592c		hypothetical protein	1.66051	0.73163	up
MAP_2601		hypothetical protein	1.6194	0.695461	up
MAP_2609		hypothetical protein	-2.02963	-1.02122	down
MAP_2613c		hypothetical protein	1.6478	0.720539	up
MAP_2622		hypothetical protein	2.00743	1.00535	up
MAP_2623		pterin-4-alpha-carbinolamine dehydratase	1.84148	0.880868	up
MAP_2625		hypothetical protein	-1.62746	-0.702618	down
MAP_2630c		hypothetical protein	-1.74135	-0.800207	down
MAP_2632c		hypothetical protein	1.90823	0.932235	up
MAP_2648c		hypothetical protein	1.92254	0.943012	up
MAP_2651c		hypothetical protein	-1.77231	-0.825633	down
MAP_2656		hypothetical protein	1.56955	0.650351	up
MAP_2674c		hypothetical protein	-1.66933	-0.739266	down
MAP_2683		hypothetical protein	-1.87713	-0.908527	down
MAP_2685		hypothetical protein	-2.22791	-1.15569	down
MAP_2687	xseB	exodeoxyribonuclease VII small subunit	-1.86648	-0.900317	down
MAP_2696c		hypothetical protein	-1.52037	-0.60442	down
MAP_2697c	phoH2	PhoH2	1.86167	0.896601	up
MAP_2705c		hypothetical protein( EC:5.3.3.1 )	-1.61769	-0.693935	down
MAP_2707c		hypothetical protein	-1.53409	-0.617379	down
MAP_2709c	tesB2	TesB2	-1.92988	-0.948508	down
MAP_2711c		hypothetical protein	1.65102	0.723354	up
MAP_2712c		hypothetical protein( EC:2.4.1.57 )	1.59366	0.672344	up
MAP_2713c		lipid A biosynthesis lauroyl acyltransferase	1.73423	0.794295	up
MAP_2720c		hypothetical protein	1.6506	0.722987	up
MAP_2728		hypothetical protein	1.64482	0.717926	up
MAP_2732c		hypothetical protein	1.97448	0.981476	up
MAP_2733c		hypothetical protein	2.07151	1.05068	up
MAP_2758		hypothetical protein	1.51412	0.598476	up
MAP_2759		hypothetical protein	2.13902	1.09695	up
MAP_2764c		hypothetical protein	1.57154	0.652179	up
MAP_2768c		hypothetical protein	-2.10455	-1.07351	down
MAP_2778c		hypothetical protein	1.94508	0.959828	up
MAP_2784		hypothetical protein	1.53597	0.619149	up
MAP_2794		hypothetical protein( EC:1.8.4.6 )	2.58392	1.36956	up
MAP_2795		hypothetical protein	1.76978	0.823568	up
MAP_2797c		hypothetical protein	-1.84482	-0.88348	down
MAP_2800	echA15	enoyl-CoA hydratase	-1.67364	-0.742992	down
MAP_2801		hypothetical protein	2.16019	1.11116	up
MAP_2805	arsA	ArsA	-1.51332	-0.59772	down
MAP_2806c		hypothetical protein	1.53256	0.615939	up
MAP_2810c		hypothetical protein	-1.53563	-0.618828	down
MAP_2811c		hypothetical protein	-1.80549	-0.852389	down
MAP_2816c		hypothetical protein	-1.63486	-0.709169	down
MAP_2820	sigA	RNA polymerase sigma factor	-2.22983	-1.15693	down
MAP_2821		hypothetical protein	-1.70448	-0.769329	down
MAP_2831		hypothetical protein	1.61577	0.692222	up
MAP_2832		hypothetical protein	1.60793	0.685202	up
MAP_2835c		hypothetical protein	2.22317	1.15262	up
MAP_2855c	35kd_ag	35kd_ag	-1.67212	-0.741682	down
MAP_2869c	thyA	thymidylate synthase	-1.55203	-0.634153	down
MAP_2888	ald	Ald( EC:1.4.1.1 )	2.00033	1.00024	up
MAP_2892c	rpsO	30S ribosomal protein S15	-4.02864	-2.01029	down
MAP_2909c	nusA	transcription elongation factor NusA	1.78872	0.838928	up
MAP_2913c	proS	prolyl-tRNA synthetase	-1.91769	-0.939371	down
MAP_2916c	cysG2	CysG2	-1.5523	-0.634412	down
MAP_2918c	cobA	cob(I)yrinic acid a,c-diamide adenosyltransferase	1.52304	0.606958	up
MAP_2943c		hypothetical protein	1.52294	0.606856	up
MAP_2947		hypothetical protein	2.31988	1.21405	up
MAP_2948		hypothetical protein	1.70237	0.767549	up
MAP_2949c		hypothetical protein	2.10506	1.07386	up
MAP_2951		hypothetical protein	1.54684	0.629328	up
MAP_2952c		hypothetical protein	2.09104	1.06422	up
MAP_2956c	rpsB	30S ribosomal protein S2	-1.60382	-0.68151	down
MAP_2961c		hypothetical protein	1.6339	0.70832	up
MAP_2962c		hypothetical protein	1.61934	0.695409	up
MAP_2964c		hypothetical protein	-1.51159	-0.596069	down
MAP_2972c	rplS	50S ribosomal protein L19	-3.8079	-1.92899	down
MAP_2976c		hypothetical protein	-1.85462	-0.891122	down
MAP_2977c	rpsP	30S ribosomal protein S16	-1.72634	-0.787717	down
MAP_2984		hypothetical protein	1.67857	0.747236	up
MAP_2985		hypothetical protein	-1.78252	-0.833919	down
MAP_2990c	smc	Smc	-1.70215	-0.767357	down
MAP_2997c		hypothetical protein	1.69077	0.757677	up
MAP_2999		hypothetical protein	1.55884	0.640469	up
MAP_3007		hypothetical protein( EC:1.1.1.274 )	-2.77315	-1.47152	down
MAP_3012c		hypothetical protein( EC:1.1.1.275 )	-1.68603	-0.753626	down
MAP_3019c	ddl	D-alanylalanine synthetase	-1.60486	-0.682447	down
MAP_3022	ppk	polyphosphate kinase( EC:2.7.4.1 )	-1.98549	-0.989498	down
MAP_3023	mutT1	MutT1	-1.50892	-0.593518	down
MAP_3025c	leuD	isopropylmalate isomerase small subunit	1.76223	0.817405	up
MAP_3030c		hypothetical protein	-1.51161	-0.596089	down
MAP_3033c	serA	SerA	-2.05635	-1.04009	down
MAP_3043c		hypothetical protein	1.95884	0.97	up
MAP_3061c	fixA	FixA	-1.66147	-0.732457	down
MAP_3063		hypothetical protein	1.57592	0.656196	up
MAP_3067c		hypothetical protein	2.29204	1.19663	up
MAP_3079c		isopentenyl pyrophosphate isomerase( EC:5.3.3.2 )	1.81869	0.862899	up
MAP_3082c		hypothetical protein	-1.59849	-0.676714	down
MAP_3086c		hypothetical protein	-2.01426	-1.01025	down
MAP_3091c	ctaD	CtaD( EC:1.9.3.1 )	-1.71344	-0.776898	down
MAP_3095c	nrdG	ribonucleotide-diphosphate reductase beta subunit	-1.63252	-0.707099	down
MAP_3100c	nrdE	ribonucleotide-diphosphate reductase alpha subunit	-1.59078	-0.669737	down
MAP_3101c	nrdI	hypothetical protein	-1.97974	-0.985308	down
MAP_3102c	nrdH	NrdH	-1.78447	-0.835495	down
MAP_3113c		hypothetical protein	1.54306	0.625797	up
MAP_3144c		hypothetical protein	-2.08843	-1.06242	down
MAP_3153		hypothetical protein	1.77144	0.82492	up
MAP_3160		hypothetical protein	1.82931	0.871302	up
MAP_3164		hypothetical protein	-1.77646	-0.829005	down
MAP_3170c	smpB	SsrA-binding protein	-1.9875	-0.990951	down
MAP_3171c	ftsX	FtsX	-1.92493	-0.944803	down
MAP_3172c	ftsE	FtsE	-2.52441	-1.33595	down
MAP_3173c		hypothetical protein	-1.83795	-0.878094	down
MAP_3175c	prfB	peptide chain release factor 2	-2.92458	-1.54823	down
MAP_3178c		hypothetical protein	1.76189	0.817127	up
MAP_3179c		hypothetical protein	1.5101	0.594645	up
MAP_3182		hypothetical protein	1.7685	0.822527	up
MAP_3200		hypothetical protein	-1.95228	-0.965158	down
MAP_3201	nuoA	NADH dehydrogenase alpha subunit	-1.55218	-0.634298	down
MAP_3203	nuoC	NADH dehydrogenase subunit C	-1.5886	-0.667759	down
MAP_3212	nuoL	NADH dehydrogenase subunit L	1.78062	0.832376	up
MAP_3220c		hypothetical protein	1.51422	0.598573	up
MAP_3223c		hypothetical protein	-1.59838	-0.676614	down
MAP_3224		hypothetical protein	-1.54031	-0.623219	down
MAP_3230c		hypothetical protein	1.90187	0.927415	up
MAP_3231c		hypothetical protein	3.47846	1.79845	up
MAP_3235c		hypothetical protein	2.06473	1.04595	up
MAP_3236	catB	CatB	2.39101	1.25762	up
MAP_3237c		hypothetical protein	1.68282	0.750884	up
MAP_3238		hypothetical protein	1.7121	0.775769	up
MAP_3239		hypothetical protein	1.96253	0.972714	up
MAP_3248		hypothetical protein	1.67453	0.743757	up
MAP_3251		hypothetical protein	1.58068	0.660545	up
MAP_3255		pyruvate decarboxylase	1.63405	0.708451	up
MAP_3258		hypothetical protein	1.53558	0.618783	up
MAP_3262c	glgX_2	GlgX_2	1.56586	0.646951	up
MAP_3273c		hypothetical protein	1.7699	0.823665	up
MAP_3282c		hypothetical protein	1.84114	0.880599	up
MAP_3283c		hypothetical protein	1.88252	0.912667	up
MAP_3288		hypothetical protein	2.06921	1.04908	up
MAP_3293		hypothetical protein	2.26019	1.17644	up
MAP_3295		hypothetical protein	1.62686	0.702092	up
MAP_3296c		hypothetical protein	2.07972	1.05639	up
MAP_3301c		hypothetical protein	1.62063	0.696553	up
MAP_3306c	moeZ	molybdopterin biosynthesis protein MoeB	1.67055	0.740324	up
MAP_3308		hypothetical protein	-1.85769	-0.893513	down
MAP_3325		short chain dehydrogenase	-1.8247	-0.86766	down
MAP_3337	fadA6_4	FadA6_4	1.67524	0.74437	up
MAP_3341		hypothetical protein	-2.71365	-1.44023	down
MAP_3342		hypothetical protein	-1.68652	-0.754046	down
MAP_3343c	desA3_1	DesA3_1	-2.23746	-1.16186	down
MAP_3350c		hypothetical protein	1.54893	0.631272	up
MAP_3354c	secA	translocase	-1.52657	-0.610293	down
MAP_3355c		hypothetical protein	-1.53189	-0.615315	down
MAP_3358c	lpqB	LpqB	1.73524	0.795135	up
MAP_3371		hypothetical protein	-1.72024	-0.782612	down
MAP_3372c	whiB2	WhiB2	-2.12997	-1.09083	down
MAP_3387c	pknD	PknD	1.86492	0.899112	up
MAP_3395		hypothetical protein	-2.08587	-1.06065	down
MAP_3396c		hypothetical protein	-1.59434	-0.67296	down
MAP_3399	accD5	AccD5( EC:6.4.1.3 )	-1.67085	-0.740585	down
MAP_3407c	rsbW	RsbW	1.55583	0.637684	up
MAP_3408c		hypothetical protein	1.62191	0.697696	up
MAP_3415	lhr	Lhr	1.61509	0.691618	up
MAP_3425		hypothetical protein	-1.54364	-0.62634	down
MAP_3433		hypothetical protein	-1.53302	-0.616372	down
MAP_3436c		hypothetical protein	-1.71764	-0.780424	down
MAP_3438c	add	adenosine deaminase	-1.61226	-0.689087	down
MAP_3445		hypothetical protein	-1.70842	-0.772661	down
MAP_3455c	icd1	isocitrate dehydrogenase( EC:1.1.1.42 )	-1.61183	-0.6887	down
MAP_3475c		hypothetical protein	-1.73173	-0.792213	down
MAP_3478	otsB2	OtsB2	1.53491	0.618158	up
MAP_3485	kasB_2	3-oxoacyl-(acyl carrier protein) synthase	-1.50762	-0.592278	down
MAP_3487c		hypothetical protein	2.03262	1.02334	up
MAP_3490		hypothetical protein	1.6522	0.724391	up
MAP_3499c		hypothetical protein	-1.99553	-0.996769	down
MAP_3515c		hypothetical protein	-1.59466	-0.673246	down
MAP_3516		hypothetical protein	2.27222	1.18411	up
MAP_3517		hypothetical protein	2.41077	1.26949	up
MAP_3518c		hypothetical protein	1.87021	0.9032	up
MAP_3520c		hypothetical protein	1.56581	0.646909	up
MAP_3531c	fbpC2	FbpC2	-1.728	-0.789107	down
MAP_3532c		hypothetical protein	2.03063	1.02193	up
MAP_3533c		hypothetical protein	2.91752	1.54474	up
MAP_3535		hypothetical protein	2.22799	1.15574	up
MAP_3536		hypothetical protein	2.08591	1.06068	up
MAP_3537c	bpoC_1	BpoC_1	1.62514	0.700568	up
MAP_3538		hypothetical protein	-1.7769	-0.829363	down
MAP_3540c		hypothetical protein	-1.67407	-0.743364	down
MAP_3554c		methionine sulfoxide reductase A	2.00086	1.00062	up
MAP_3555		hypothetical protein	1.68797	0.755287	up
MAP_3560		hypothetical protein	1.86598	0.89993	up
MAP_3575		hypothetical protein	-1.62063	-0.696559	down
MAP_3581c		hypothetical protein	-1.66966	-0.739552	down
MAP_3598		hypothetical protein	-1.8384	-0.878452	down
MAP_3599c		hypothetical protein	-1.73233	-0.792713	down
MAP_3601	fadD5	acyl-CoA synthase	-1.51746	-0.601656	down
MAP_3606		hypothetical protein	1.82239	0.865829	up
MAP_3614		hypothetical protein	1.6815	0.749748	up
MAP_3626c		hypothetical protein	1.51764	0.601834	up
MAP_3627		hypothetical protein	1.58051	0.660391	up
MAP_3632		hypothetical protein	1.51117	0.59567	up
MAP_3634		hypothetical protein	-1.54417	-0.626828	down
MAP_3643c	trmB	tRNA (guanine-N(7)-)-methyltransferase	2.15932	1.11058	up
MAP_3647c		hypothetical protein	1.5854	0.664843	up
MAP_3653		hypothetical protein	1.54121	0.624067	up
MAP_3661c		hypothetical protein	-1.78785	-0.838223	down
MAP_3666c		hypothetical protein	-2.02911	-1.02084	down
MAP_3668c		hypothetical protein	-1.94338	-0.958565	down
MAP_3671		hypothetical protein	-1.63561	-0.709827	down
MAP_3673c	gabD1	succinic semialdehyde dehydrogenase( EC:1.2.1.16 )	1.74742	0.805229	up
MAP_3677		hypothetical protein	5.65722	2.50009	up
MAP_3680c		formate dehydrogenase( EC:1.2.1.2 )	3.39248	1.76234	up
MAP_3681		hypothetical protein	6.53235	2.7076	up
MAP_3682		hypothetical protein( EC:1.11.1.6 )	5.85662	2.55007	up
MAP_3683		hypothetical protein( EC:1.11.1.6 )	2.81961	1.4955	up
MAP_3688	lpqI	LpqI	1.67602	0.745038	up
MAP_3689		hypothetical protein	-1.75461	-0.811147	down
MAP_3692c	fabG	3-ketoacyl-(acyl-carrier-protein) reductase	-2.08854	-1.0625	down
MAP_3693	fadA2	acetyl-CoA acetyltransferase	-2.13238	-1.09247	down
MAP_3694c	fadE5	FadE5	1.52129	0.605294	up
MAP_3697c		succinate dehydrogenase	-2.27711	-1.18721	down
MAP_3698c		succinate dehydrogenase	-2.27267	-1.18439	down
MAP_3699c		hypothetical protein	-2.06204	-1.04408	down
MAP_3705c		hypothetical protein	1.5763	0.656545	up
MAP_3716c	fadE6	FadE6	2.14329	1.09983	up
MAP_3718c		hypothetical protein	1.71572	0.778816	up
MAP_3719		hypothetical protein	1.78651	0.837148	up
MAP_3731c		hypothetical protein	-2.11611	-1.08142	down
MAP_3733c		hypothetical protein	-2.07304	-1.05175	down
MAP_3743		hypothetical protein	-1.81693	-0.861504	down
MAP_3744		hypothetical protein	-1.71096	-0.774807	down
MAP_3752	fadD28	acyl-CoA synthase	-1.70082	-0.766232	down
MAP_3753		hypothetical protein	-1.91329	-0.936052	down
MAP_3757c		hypothetical protein	-1.6572	-0.728744	down
MAP_3779		hypothetical protein	1.62285	0.698531	up
MAP_3781		hypothetical protein	3.57815	1.83921	up
MAP_3782		hypothetical protein	2.82638	1.49896	up
MAP_3783		hypothetical protein	2.57929	1.36697	up
MAP_3784		hypothetical protein	2.68861	1.42686	up
MAP_3785		hypothetical protein	3.12603	1.64433	up
MAP_3786		hypothetical protein	1.58079	0.660645	up
MAP_3787		hypothetical protein	2.7441	1.45633	up
MAP_3788		hypothetical protein	2.38144	1.25184	up
MAP_3789c		hypothetical protein	-1.67659	-0.745533	down
MAP_3791c	atsG	AtsG	-1.74274	-0.801357	down
MAP_3796		hypothetical protein	-1.6451	-0.718177	down
MAP_3797c		hypothetical protein	-1.87994	-0.910688	down
MAP_3801		hypothetical protein	2.37719	1.24926	up
MAP_3809c		hypothetical protein	-1.5992	-0.677349	down
MAP_3814c		hypothetical protein	-1.55157	-0.633726	down
MAP_3815		hypothetical protein	-1.59866	-0.676863	down
MAP_3823		hypothetical protein	-1.83846	-0.878499	down
MAP_3825	udgA	UdgA	-3.1937	-1.67523	down
MAP_3831c		hypothetical protein	-2.07886	-1.05579	down
MAP_3832c		hypothetical protein	1.70466	0.769486	up
MAP_3836c		hypothetical protein	-1.97621	-0.982738	down
MAP_3837c	lpqJ	LpqJ	-1.58701	-0.666312	down
MAP_3839c		hypothetical protein	1.77303	0.826216	up
MAP_3854		hypothetical protein	-1.67781	-0.746583	down
MAP_3858		hypothetical protein	1.53094	0.614416	up
MAP_3862c		hypothetical protein	-1.57919	-0.659188	down
MAP_3863c		hypothetical protein	-1.59186	-0.670713	down
MAP_3867c		hypothetical protein	-1.99593	-0.997062	down
MAP_3874c		hypothetical protein	1.54916	0.631489	up
MAP_3883c		hypothetical protein	-1.51578	-0.600065	down
MAP_3887c		hypothetical protein	1.64378	0.717017	up
MAP_3890	mmpL4_6	MmpL4_6	-1.60193	-0.679811	down
MAP_3909c		hypothetical protein	2.00021	1.00015	up
MAP_3910c		hypothetical protein	1.92537	0.945135	up
MAP_3919		hypothetical protein	-2.17699	-1.12233	down
MAP_3920		hypothetical protein	-1.60703	-0.684399	down
MAP_3925	echA8_2	EchA8_2	1.56707	0.648072	up
MAP_3936	groEL	chaperonin GroEL	-2.88755	-1.52985	down
MAP_3942		hypothetical protein	1.52908	0.612667	up
MAP_3947	mmpL4_7	MmpL4_7	-1.56974	-0.650523	down
MAP_3950c		hypothetical protein	-1.60963	-0.686731	down
MAP_3952		hypothetical protein( EC:1.2.1.3 )	-1.50109	-0.586012	down
MAP_3956		dihydrolipoamide dehydrogenase( EC:1.8.1.4 )	-1.7258	-0.787264	down
MAP_3964c	umaA2	UmaA2( EC:2.1.1.79 )	-1.51765	-0.601837	down
MAP_3968		hypothetical protein	1.51887	0.603002	up
MAP_3969		hypothetical protein	1.51008	0.594622	up
MAP_3978		hypothetical protein	1.88845	0.917205	up
MAP_3981	gpm	phosphoglyceromutase( EC:5.4.2.1 )	-1.50838	-0.593003	down
MAP_3983	regX3	RegX3	-1.52397	-0.607834	down
MAP_3984c		hypothetical protein	-1.65905	-0.730355	down
MAP_3992		hypothetical protein	-2.26259	-1.17797	down
MAP_4008		hypothetical protein	-1.96627	-0.97546	down
MAP_4009		hypothetical protein	-1.63272	-0.707281	down
MAP_4010c		hypothetical protein	1.69161	0.758394	up
MAP_4038c	menE	O-succinylbenzoic acid--CoA ligase	1.52444	0.608282	up
MAP_4041c	pitA	PitA	-4.50098	-2.17024	down
MAP_4048c	fadD8	acyl-CoA synthase	2.13579	1.09477	up
MAP_4051	bpoC_2	BpoC_2	-1.7328	-0.793107	down
MAP_4054		hypothetical protein	-1.98851	-0.991688	down
MAP_4078		hypothetical protein	1.86333	0.897885	up
MAP_4106	rpmG2	50S ribosomal protein L33	-2.80036	-1.48561	down
MAP_4107		hypothetical protein	-2.16896	-1.117	down
MAP_4109		hypothetical protein	-1.5207	-0.604738	down
MAP_4110	secE	translocase	-1.68619	-0.75377	down
MAP_4118c	lipG	LipG	-1.50159	-0.586489	down
MAP_4120c		hypothetical protein	-1.78953	-0.83958	down
MAP_4122	fabD2	FabD2	1.51929	0.603396	up
MAP_4129		hypothetical protein	-1.61745	-0.693725	down
MAP_4133	fadE8	FadE8	1.57778	0.657898	up
MAP_4134	echA4	enoyl-CoA hydratase	1.82054	0.864367	up
MAP_4135		hypothetical protein	1.59978	0.677873	up
MAP_4140	rpsL	30S ribosomal protein S12	-3.15097	-1.6558	down
MAP_4141	rpsG	30S ribosomal protein S7	-2.59185	-1.37398	down
MAP_4142	fusA	elongation factor EF-2	-2.09901	-1.06971	down
MAP_4148c		hypothetical protein	-1.59227	-0.671085	down
MAP_4149		hypothetical protein( EC:1.1.1.274 )	-1.98301	-0.987694	down
MAP_4150c		hypothetical protein	-1.56154	-0.642968	down
MAP_4152		hypothetical protein	-1.83845	-0.878488	down
MAP_4160	rpsJ	30S ribosomal protein S10	-3.84445	-1.94278	down
MAP_4161	rplC	50S ribosomal protein L3	-2.08682	-1.06131	down
MAP_4163	rplW	50S ribosomal protein L23	-1.66458	-0.735159	down
MAP_4165	rpsS	30S ribosomal protein S19	-1.50939	-0.593962	down
MAP_4175		hypothetical protein	-1.77397	-0.826983	down
MAP_4177	rplN	50S ribosomal protein L14	-2.34121	-1.22726	down
MAP_4178	rplX	50S ribosomal protein L24	-2.2874	-1.19371	down
MAP_4179	rplE	50S ribosomal protein L5	-2.08453	-1.05972	down
MAP_4181	rpsH	30S ribosomal protein S8	-1.6867	-0.754202	down
MAP_4197c		hypothetical protein	1.58307	0.662725	up
MAP_4198	secY	preprotein translocase SecY	-1.81865	-0.862865	down
MAP_4202		hypothetical protein	2.0864	1.06101	up
MAP_4203		hypothetical protein	1.83305	0.874245	up
MAP_4205		hypothetical protein	1.62431	0.699824	up
MAP_4207c		hypothetical protein	1.71538	0.778524	up
MAP_4211		hypothetical protein	1.58889	0.668022	up
MAP_4224c	rmlC	RmlC	-1.66469	-0.735251	down
MAP_4225c	rmlB	RmlB( EC:4.2.1.46 )	-1.62566	-0.701024	down
MAP_4228	infA	translation initiation factor IF-1	-3.25802	-1.70399	down
MAP_4230	rpsM	30S ribosomal protein S13	-2.08524	-1.06021	down
MAP_4231	rpsK	30S ribosomal protein S11	-1.50302	-0.587867	down
MAP_4246	rpsI	30S ribosomal protein S9	-1.53426	-0.61754	down
MAP_4252c		hypothetical protein	-1.81014	-0.856098	down
MAP_4264	groES	co-chaperonin GroES	-2.71981	-1.44351	down
MAP_4265	groEL	chaperonin GroEL	-1.93385	-0.951473	down
MAP_4270		hypothetical protein	-1.98	-0.985497	down
MAP_4272c		hypothetical protein	1.76831	0.822372	up
MAP_4273c	whiB3	WhiB3	-1.91115	-0.934443	down
MAP_4278	guaB2	inositol-5-monophosphate dehydrogenase	1.70308	0.768145	up
MAP_4279	guaB3	inositol-5-monophosphate dehydrogenase	1.74399	0.802394	up
MAP_4280	choD	ChoD	-1.5323	-0.615702	down
MAP_4308c		fructose-bisphosphate aldolase	-1.62817	-0.703248	down
MAP_4314		hypothetical protein	1.55973	0.641293	up
MAP_4318c		hypothetical protein	-1.53721	-0.620317	down
MAP_4319		hypothetical protein	-2.35833	-1.23777	down
MAP_4347c		putative inner membrane protein translocase component YidC	-1.78793	-0.838293	down

## Sheet: Minimal medium
Gene ID	Gene Symbol	Gene name	Fold change	Log Fold change	Regulation
MAP_0021c	ppp	Ppp	-1.85715	-0.893091	down
MAP_0022c		hypothetical protein	-2.1936	-1.1333	down
MAP_0023c		hypothetical protein	-2.07731	-1.05472	down
MAP_0032c	fadE25_1	FadE25_1	-1.88933	-0.917874	down
MAP_0053c		hypothetical protein	-1.76488	-0.81957	down
MAP_0075		hypothetical protein	2.87767	1.5249	up
MAP_0076	mmpL4_1	MmpL4_1	3.64424	1.86562	up
MAP_0086		hypothetical protein	5.15499	2.36597	up
MAP_0087		hypothetical protein	2.13929	1.09714	up
MAP_0095c	nuoI_1	NADH dehydrogenase subunit I	1.57614	0.656394	up
MAP_0096c		hypothetical protein	-1.53966	-0.622613	down
MAP_0105c		hypothetical protein	3.03838	1.6033	up
MAP_0118		hypothetical protein	-3.1553	-1.65778	down
MAP_0127		hypothetical protein	1.63653	0.710644	up
MAP_0128c		hypothetical protein	1.52632	0.610054	up
MAP_0129		hypothetical protein	-1.51496	-0.599276	down
MAP_0130		hypothetical protein	-3.05947	-1.61328	down
MAP_0133c		hypothetical protein	-2.2656	-1.1799	down
MAP_0143		hypothetical protein	-3.31406	-1.7286	down
MAP_0151c		hypothetical protein	-1.75354	-0.810267	down
MAP_0155		hypothetical protein	1.51865	0.602792	up
MAP_0160		hypothetical protein	-2.08251	-1.05832	down
MAP_0161		hypothetical protein	-1.63773	-0.711693	down
MAP_0163		hypothetical protein	-1.58879	-0.66793	down
MAP_0172	gltB	GltB	1.59041	0.669399	up
MAP_0175c		hypothetical protein	3.81285	1.93087	up
MAP_0176		hypothetical protein	1.69862	0.764363	up
MAP_0183c		hypothetical protein	-2.01595	-1.01146	down
MAP_0184c		hypothetical protein	-1.85627	-0.892408	down
MAP_0187c	sodA	SodA( EC:1.15.1.1 )	-1.66828	-0.738361	down
MAP_0192c		hypothetical protein	1.75705	0.813158	up
MAP_0207		hypothetical protein	1.61206	0.688908	up
MAP_0208		hypothetical protein	1.69979	0.765358	up
MAP_0210c	pirG	PirG	-2.18554	-1.12799	down
MAP_0216	fbpA	FbpA	2.56046	1.3564	up
MAP_0220	pks13	Pks13	-1.51833	-0.602481	down
MAP_0229c	embA	EmbA	-2.00675	-1.00486	down
MAP_0234c		short chain dehydrogenase	-2.2818	-1.19017	down
MAP_0235c		hypothetical protein	-1.59996	-0.678034	down
MAP_0237c		nucleoside diphosphate kinase regulator	-1.5499	-0.632177	down
MAP_0240c	rfbE	RfbE	1.93173	0.949896	up
MAP_0246c		hypothetical protein	-7.16638	-2.84124	down
MAP_0247c		hypothetical protein	-3.26037	-1.70503	down
MAP_0249c	echA21	enoyl-CoA hydratase	-1.64681	-0.719675	down
MAP_0257		hypothetical protein	-7.34003	-2.87579	down
MAP_0258		hypothetical protein	-7.54496	-2.91551	down
MAP_0275	proZ	ProZ	1.55709	0.638853	up
MAP_0291		hypothetical protein	2.39874	1.26227	up
MAP_0292		hypothetical protein	1.93307	0.950897	up
MAP_0293		hypothetical protein	2.07897	1.05587	up
MAP_0295c	gltA1	citrate synthase	-1.51157	-0.596048	down
MAP_0300		hypothetical protein	-1.71837	-0.781037	down
MAP_0301		hypothetical protein	-1.54831	-0.630696	down
MAP_0309c		hypothetical protein	1.62733	0.702503	up
MAP_0310c	asd	aspartate-semialdehyde dehydrogenase( EC:1.2.1.11 )	1.54889	0.631232	up
MAP_0311c	ask	aspartate kinase	1.62348	0.699089	up
MAP_0312	leuA	2-isopropylmalate synthase	8.11952	3.02139	up
MAP_0313c	dnaQ	DNA polymerase III subunit epsilon	6.22309	2.63763	up
MAP_0333		hypothetical protein	-1.86061	-0.895773	down
MAP_0338c		hypothetical protein	-1.60365	-0.681356	down
MAP_0339c		hypothetical protein	-2.00734	-1.00529	down
MAP_0343		hypothetical protein	-3.17058	-1.66475	down
MAP_0353	glpK	glycerol kinase( EC:2.7.1.30 )	1.64619	0.719129	up
MAP_0354c		hypothetical protein	1.98435	0.988668	up
MAP_0371		hypothetical protein	-2.9675	-1.56925	down
MAP_0372	pfpI	PfpI	-1.8759	-0.907583	down
MAP_0373		hypothetical protein	-3.58275	-1.84107	down
MAP_0383		hypothetical protein	-2.02068	-1.01484	down
MAP_0388		hypothetical protein	-1.51415	-0.598505	down
MAP_0393	whiB4	WhiB4	-9.77217	-3.28868	down
MAP_0407c	acs	acetyl-coenzyme A synthetase( EC:6.2.1.1 )	-1.55598	-0.637827	down
MAP_0426c		hypothetical protein	1.83915	0.879039	up
MAP_0427		DNA polymerase III subunit delta	-1.76568	-0.820221	down
MAP_0433c		hypothetical protein	-1.7617	-0.816972	down
MAP_0434		hypothetical protein	-2.31269	-1.20957	down
MAP_0435c	ppa	inorganic pyrophosphatase( EC:3.6.1.1 )	-2.02709	-1.01941	down
MAP_0441	PE_3	PE_3	-1.88589	-0.915243	down
MAP_0443c		hypothetical protein	-1.73587	-0.795657	down
MAP_0462		hypothetical protein	1.986	0.989866	up
MAP_0463		hypothetical protein	3.6377	1.86303	up
MAP_0470		hypothetical protein	-1.96033	-0.971096	down
MAP_0471		hypothetical protein	-2.29473	-1.19832	down
MAP_0472c		hypothetical protein	-1.53055	-0.61405	down
MAP_0476	ispD	2-C-methyl-D-erythritol 4-phosphate cytidylyltransferase	1.75989	0.815486	up
MAP_0477	ispF	2-C-methyl-D-erythritol 2,4-cyclodiphosphate synthase( EC:4.6.1.12 )	1.63694	0.710998	up
MAP_0522		hypothetical protein	-2.16404	-1.11372	down
MAP_0536		short chain dehydrogenase	1.63883	0.712666	up
MAP_0537		hypothetical protein	1.58641	0.665763	up
MAP_0538c		hypothetical protein	-1.74138	-0.800232	down
MAP_0557c		hypothetical protein	1.63443	0.708789	up
MAP_0563		hypothetical protein	-1.80519	-0.85215	down
MAP_0564	mce4	Mce4	-1.78213	-0.8336	down
MAP_0566		hypothetical protein	-2.03602	-1.02575	down
MAP_0569		hypothetical protein	-1.9698	-0.978048	down
MAP_0571		hypothetical protein	-1.81375	-0.858978	down
MAP_0572c		hypothetical protein	-2.12534	-1.08769	down
MAP_0584		hypothetical protein	-4.35779	-2.1236	down
MAP_0585		hypothetical protein	-3.28648	-1.71655	down
MAP_0588		hypothetical protein	-1.62653	-0.701798	down
MAP_0591	phoP	PhoP	1.82203	0.865548	up
MAP_0594c		hypothetical protein	-1.54521	-0.627802	down
MAP_0595c	adhB	AdhB	-2.14161	-1.09869	down
MAP_0613c		hypothetical protein	1.53031	0.613823	up
MAP_0619c		hypothetical protein	1.75315	0.809952	up
MAP_0620		hypothetical protein	2.61453	1.38655	up
MAP_0634c		hypothetical protein	-3.78295	-1.91951	down
MAP_0644c	sseC	SseC	1.75293	0.809769	up
MAP_0649		hypothetical protein	2.28639	1.19307	up
MAP_0650		hypothetical protein	1.68628	0.753842	up
MAP_0655c	phoY2_2	PhoY2_2	-1.95434	-0.966682	down
MAP_0658c	desA1	DesA1	-1.59342	-0.672129	down
MAP_0661c		hypothetical protein	-3.65636	-1.87041	down
MAP_0662c		hypothetical protein	2.52247	1.33483	up
MAP_0663		hypothetical protein	1.5907	0.669665	up
MAP_0669	cspA_2	CspA_2	2.04725	1.03369	up
MAP_0670	lpqR	LpqR	2.91956	1.54575	up
MAP_0671		hypothetical protein	11.2803	3.49573	up
MAP_0672c		short chain dehydrogenase	6.96595	2.80032	up
MAP_0673		hypothetical protein( EC:5.4.99.2 )	2.62779	1.39385	up
MAP_0674	mcmA2	McmA2	1.73569	0.795507	up
MAP_0675		hypothetical protein	3.03265	1.60058	up
MAP_0682		hypothetical protein	-1.53762	-0.620701	down
MAP_0689c	narL_1	NarL_1	-1.52116	-0.60517	down
MAP_0697		hypothetical protein	-1.52269	-0.606624	down
MAP_0699		hypothetical protein	-1.55504	-0.636948	down
MAP_0709		hypothetical protein	1.65235	0.724515	up
MAP_0719c		hypothetical protein	-1.58123	-0.661046	down
MAP_0746		hypothetical protein	2.11228	1.0788	up
MAP_0750c		hypothetical protein	-1.54421	-0.626871	down
MAP_0751c		hypothetical protein	-1.68122	-0.749506	down
MAP_0757		hypothetical protein	-1.59163	-0.670507	down
MAP_0758		hypothetical protein	-1.67801	-0.746753	down
MAP_0762		hypothetical protein	-1.86693	-0.900664	down
MAP_0775		hypothetical protein	1.69923	0.764881	up
MAP_0786		hypothetical protein	-2.40605	-1.26667	down
MAP_0789	fadA_1	acetyl-CoA acetyltransferase	1.5863	0.665666	up
MAP_0793c		hypothetical protein	1.72324	0.785125	up
MAP_0799c		hypothetical protein	1.61292	0.689672	up
MAP_0805c		hypothetical protein	-5.70375	-2.51191	down
MAP_0806c	moaD2	MoaD2	-2.33964	-1.22629	down
MAP_0810	cspB	CspB	1.69369	0.760169	up
MAP_0811	fadE10	FadE10	1.54933	0.631646	up
MAP_0819		hypothetical protein	-1.82335	-0.866588	down
MAP_0822c		hypothetical protein	-2.80918	-1.49015	down
MAP_0824		hypothetical protein	-6.31215	-2.65813	down
MAP_0825	fprB	FprB( EC:1.18.1.2 )	-4.81904	-2.26875	down
MAP_0826c		hypothetical protein	1.77019	0.823907	up
MAP_0829	gltA2	citrate synthase( EC:2.3.3.1 )	1.55154	0.633703	up
MAP_0830c		hypothetical protein	1.91599	0.938088	up
MAP_0836		hypothetical protein	1.6648	0.735349	up
MAP_0837		hypothetical protein	1.90073	0.926555	up
MAP_0838c		hypothetical protein	1.67826	0.746968	up
MAP_0840	echA6	enoyl-CoA hydratase	2.11731	1.08223	up
MAP_0842		hypothetical protein	1.51781	0.60199	up
MAP_0876c		hypothetical protein	2.23334	1.1592	up
MAP_0877c		hypothetical protein	2.98088	1.57574	up
MAP_0878c		hypothetical protein	1.5283	0.611928	up
MAP_0879c		hypothetical protein	1.99442	0.995969	up
MAP_0880		DNA ligase	1.5988	0.676987	up
MAP_0881		hypothetical protein	1.59325	0.671969	up
MAP_0882c		hypothetical protein	1.68891	0.756089	up
MAP_0883	echA12_1	EchA12_1	1.67984	0.748322	up
MAP_0884c		hypothetical protein	1.55736	0.639101	up
MAP_0886c		hypothetical protein	-1.62273	-0.698423	down
MAP_0887c		hypothetical protein	-4.41495	-2.1424	down
MAP_0894c		hypothetical protein	-2.49516	-1.31913	down
MAP_0895c		hypothetical protein	-2.32832	-1.21929	down
MAP_0898		acetyl-CoA acetyltransferase	1.98764	0.991058	up
MAP_0904		hypothetical protein	-6.44828	-2.68892	down
MAP_0908c		hypothetical protein	-1.62612	-0.701435	down
MAP_0910c	fadE12_2	FadE12_2	-1.51523	-0.599534	down
MAP_0911c	accA2	AccA2	-1.52894	-0.612531	down
MAP_0912c	accD2	AccD2	-1.8683	-0.901727	down
MAP_0913c	fadE13	FadE13	-2.15046	-1.10464	down
MAP_0914c		hypothetical protein	-1.53216	-0.615569	down
MAP_0920c	mscL	large-conductance mechanosensitive channel	1.76738	0.821615	up
MAP_0924	galU	GalU	-1.54604	-0.628578	down
MAP_0926	rimJ	RimJ	-1.5991	-0.677261	down
MAP_0927		hypothetical protein	-3.74109	-1.90346	down
MAP_0931		hypothetical protein	1.51073	0.595246	up
MAP_0934		hypothetical protein	-1.72297	-0.784898	down
MAP_0935		hypothetical protein	-1.90676	-0.931123	down
MAP_0939		hypothetical protein	2.1686	1.11677	up
MAP_0951		hypothetical protein	-1.64663	-0.719514	down
MAP_0952		hypothetical protein	-2.88663	-1.52939	down
MAP_0968		hypothetical protein	1.5183	0.602461	up
MAP_0969	cprA	CprA	1.59426	0.672891	up
MAP_0974		hypothetical protein	-1.95703	-0.968666	down
MAP_0975	ksgA	dimethyladenosine transferase	-1.53561	-0.61881	down
MAP_0978c	pth	peptidyl-tRNA hydrolase( EC:3.1.1.29 )	2.07072	1.05013	up
MAP_0980c		hypothetical protein	1.55562	0.63749	up
MAP_0983c	prsA	ribose-phosphate pyrophosphokinase( EC:2.7.6.1 )	-1.9506	-0.963916	down
MAP_0984c	glmU	GlmU	-1.51664	-0.600874	down
MAP_0986c	lysA_1	LysA_1	1.69593	0.762075	up
MAP_1003c	PE	PE	7.46007	2.89919	up
MAP_1004		hypothetical protein	1.53813	0.621176	up
MAP_1005		hypothetical protein	1.97337	0.980658	up
MAP_1007		hypothetical protein	1.69316	0.759717	up
MAP_1019		hypothetical protein	1.71175	0.775473	up
MAP_1027c	greA	transcription elongation factor GreA	-1.77581	-0.828474	down
MAP_1035c		hypothetical protein	-1.85719	-0.893119	down
MAP_1039		hypothetical protein	-3.71195	-1.89218	down
MAP_1040c	fadD9	FadD9	5.07505	2.34342	up
MAP_1050c	ppiB	PpiB	-1.91492	-0.937286	down
MAP_1052	hisS	histidyl-tRNA synthetase	1.69107	0.757935	up
MAP_1057c		hypothetical protein	1.82846	0.870632	up
MAP_1068		hypothetical protein	-1.99421	-0.995819	down
MAP_1075c		hypothetical protein	-1.69532	-0.761562	down
MAP_1083c		hypothetical protein	1.7969	0.845509	up
MAP_1084c		hypothetical protein	1.75986	0.815461	up
MAP_1085		hypothetical protein	2.0963	1.06784	up
MAP_1095c		hypothetical protein	-2.66526	-1.41428	down
MAP_1105		hypothetical protein	2.57135	1.36252	up
MAP_1106		hypothetical protein	2.74255	1.45552	up
MAP_1107		hypothetical protein	1.73075	0.791393	up
MAP_1109		hypothetical protein	1.53658	0.619725	up
MAP_1126	metK	S-adenosylmethionine synthetase( EC:2.5.1.6 )	1.91229	0.935299	up
MAP_1127c		hypothetical protein	2.69567	1.43064	up
MAP_1147		hypothetical protein	-1.71743	-0.780255	down
MAP_1149		hypothetical protein	-1.51936	-0.603464	down
MAP_1152		hypothetical protein	1.82187	0.865419	up
MAP_1153		hypothetical protein	1.96622	0.975424	up
MAP_1154		hypothetical protein	2.65153	1.40682	up
MAP_1155		hypothetical protein	2.58314	1.36913	up
MAP_1164	gap	glyceraldehyde-3-phosphate dehydrogenase( EC:1.2.1.12 )	1.78489	0.835834	up
MAP_1165	pgk	phosphoglycerate kinase( EC:2.7.2.3 )	1.74832	0.805969	up
MAP_1168c		hypothetical protein	1.73687	0.796494	up
MAP_1185c		hypothetical protein	1.63783	0.71179	up
MAP_1190		hypothetical protein	1.74906	0.806583	up
MAP_1193c		hypothetical protein	1.61791	0.694134	up
MAP_1197	echA12_2	enoyl-CoA hydratase	1.65207	0.724279	up
MAP_1198		hypothetical protein	2.33902	1.2259	up
MAP_1214		hypothetical protein	1.51102	0.595526	up
MAP_1215		hypothetical protein	1.63476	0.709075	up
MAP_1220c		hypothetical protein	1.55686	0.638644	up
MAP_1224c		hypothetical protein	1.68554	0.753209	up
MAP_1232	epiA	EpiA	2.50819	1.32665	up
MAP_1239c	mmpL4_2	MmpL4_2	-1.72588	-0.787336	down
MAP_1241c	mmpS4	MmpS4	-2.35395	-1.23508	down
MAP_1245		hypothetical protein	1.67623	0.745222	up
MAP_1252c		hypothetical protein	1.7938	0.843022	up
MAP_1253c	glbN	GlbN	10.4203	3.38133	up
MAP_1254		hypothetical protein	-2.77955	-1.47485	down
MAP_1265		hypothetical protein	1.91983	0.940976	up
MAP_1266c		hypothetical protein	2.1362	1.09505	up
MAP_1272c		hypothetical protein	-2.52747	-1.33769	down
MAP_1279c		hypothetical protein	-1.84135	-0.880764	down
MAP_1282c		hypothetical protein	-1.827	-0.86948	down
MAP_1283	bioB	biotin synthase( EC:2.8.1.6 )	1.69577	0.761938	up
MAP_1291	nadC	nicotinate-nucleotide pyrophosphorylase( EC:2.4.2.19 )	-1.67147	-0.741115	down
MAP_1292c		hypothetical protein	1.57157	0.652205	up
MAP_1294	hisC	histidinol-phosphate aminotransferase	1.68208	0.750246	up
MAP_1295	hisB	imidazoleglycerol-phosphate dehydratase( EC:4.2.1.19 )	1.99447	0.996007	up
MAP_1296	hisH	imidazole glycerol phosphate synthase subunit HisH	2.21897	1.14989	up
MAP_1297	hisA	1-(5-phosphoribosyl)-5-[(5- phosphoribosylamino)methylideneamino] imidazole-4-carboxamide isomerase( EC:5.3.1.24 )	2.14061	1.09803	up
MAP_1298	impA	ImpA	1.99234	0.994465	up
MAP_1299	hisF	imidazole glycerol phosphate synthase subunit HisF	2.30335	1.20373	up
MAP_1300	hisI2	phosphoribosyl-AMP cyclohydrolase	1.5736	0.654067	up
MAP_1310	pykA	pyruvate kinase( EC:2.7.1.40 )	1.65494	0.726779	up
MAP_1311	tesB1	TesB1	1.57269	0.653238	up
MAP_1316c	appC	AppC	-1.76088	-0.816294	down
MAP_1325	rpsA	30S ribosomal protein S1	2.46402	1.30101	up
MAP_1326	coaE	dephospho-CoA kinase/unknown domain fusion protein	2.08783	1.06201	up
MAP_1328c		hypothetical protein	1.70876	0.772947	up
MAP_1330c		hypothetical protein	1.57298	0.653499	up
MAP_1331c		hypothetical protein	1.7796	0.831549	up
MAP_1339		hypothetical protein	-1.64058	-0.714204	down
MAP_1342c		hypothetical protein	-1.53223	-0.61563	down
MAP_1345		hypothetical protein	1.66048	0.731602	up
MAP_1346c		hypothetical protein	1.50656	0.591263	up
MAP_1350c		hypothetical protein	-2.02583	-1.01851	down
MAP_1352	infC	translation initiation factor IF-3	-1.89982	-0.925863	down
MAP_1357		hypothetical protein	1.86415	0.898518	up
MAP_1360	pheT	phenylalanyl-tRNA synthetase beta subunit	1.9384	0.954865	up
MAP_1373c		hypothetical protein	1.52335	0.607249	up
MAP_1375c		hypothetical protein	-4.16231	-2.05738	down
MAP_1387c		hypothetical protein	-2.43934	-1.28649	down
MAP_1390		hypothetical protein	-1.55251	-0.634607	down
MAP_1391c		hypothetical protein	1.80377	0.851018	up
MAP_1393c		hypothetical protein	1.71548	0.778615	up
MAP_1404		hypothetical protein	-2.02075	-1.01489	down
MAP_1405		hypothetical protein	-2.62263	-1.39102	down
MAP_1415		GTP-binding protein EngA	-1.69402	-0.760452	down
MAP_1417c		hypothetical protein	-3.95359	-1.98316	down
MAP_1418c		hypothetical protein	-2.26817	-1.18153	down
MAP_1420		hypothetical protein	-1.70104	-0.766415	down
MAP_1435		hypothetical protein	1.50709	0.591766	up
MAP_1436c		hypothetical protein	1.56839	0.649282	up
MAP_1438c	lipH	LipH	1.50484	0.589615	up
MAP_1456		hypothetical protein	-2.32336	-1.21621	down
MAP_1468c		short chain dehydrogenase	1.69783	0.763693	up
MAP_1469c		hypothetical protein	1.81138	0.857091	up
MAP_1470c		hypothetical protein	1.79668	0.845334	up
MAP_1474c	sigF_1	SigF_1	1.714	0.77737	up
MAP_1475		hypothetical protein	1.59997	0.678041	up
MAP_1476c		hypothetical protein	2.4407	1.28729	up
MAP_1480		hypothetical protein	1.80551	0.85241	up
MAP_1481c		hypothetical protein	2.30557	1.20512	up
MAP_1487c		hypothetical protein( EC:1.2.4.1 )	2.05705	1.04058	up
MAP_1493c		hypothetical protein	1.6128	0.689565	up
MAP_1494		hypothetical protein	-1.61471	-0.691274	down
MAP_1496c		hypothetical protein	-1.68286	-0.750913	down
MAP_1505		hypothetical protein	1.59006	0.669085	up
MAP_1506		hypothetical protein	2.4894	1.3158	up
MAP_1508		hypothetical protein	1.60477	0.682368	up
MAP_1509		hypothetical protein	2.52706	1.33746	up
MAP_1512		hypothetical protein	1.68866	0.755882	up
MAP_1514	PE_5	PE_5	1.79326	0.842588	up
MAP_1515		hypothetical protein	1.70716	0.771602	up
MAP_1516		hypothetical protein	1.65305	0.725133	up
MAP_1518		hypothetical protein	1.60524	0.682792	up
MAP_1519		hypothetical protein	2.1368	1.09545	up
MAP_1520		hypothetical protein	1.64682	0.719681	up
MAP_1521		hypothetical protein	-2.70032	-1.43313	down
MAP_1522		hypothetical protein	-1.9145	-0.936969	down
MAP_1527c		hypothetical protein	-2.16589	-1.11496	down
MAP_1539	gcvH	glycine cleavage system protein H	-1.5025	-0.587364	down
MAP_1545	gcvB	glycine dehydrogenase	1.63696	0.711017	up
MAP_1548c		hypothetical protein	-1.54839	-0.630769	down
MAP_1555c		acyl carrier protein	-1.86761	-0.901191	down
MAP_1560		hypothetical protein	2.36127	1.23956	up
MAP_1561c	ndh	Ndh	2.77876	1.47444	up
MAP_1566		hypothetical protein	-1.55703	-0.638792	down
MAP_1569	modD	ModD	-2.71649	-1.44174	down
MAP_1570		hypothetical protein	-1.92285	-0.943244	down
MAP_1571	adhA_1	AdhA_1	1.69942	0.765046	up
MAP_1577		acetyl-CoA acetyltransferase	1.69586	0.762014	up
MAP_1578		hypothetical protein	-1.6455	-0.71853	down
MAP_1584c		hypothetical protein( EC:3.4.21.53 )	1.90412	0.929123	up
MAP_1588c	ahpD	AhpD	2.38823	1.25594	up
MAP_1589c	ahpC	AhpC	2.32837	1.21932	up
MAP_1590	oxyR	OxyR	-1.61671	-0.69306	down
MAP_1591		hypothetical protein	-1.65401	-0.725967	down
MAP_1608c		chorismate mutase	-1.8619	-0.896773	down
MAP_1609c	fbpB	FbpB	-3.17747	-1.66788	down
MAP_1614c		hypothetical protein	-1.59276	-0.67153	down
MAP_1615		hypothetical protein	-1.61185	-0.688716	down
MAP_1621		hypothetical protein	1.89093	0.919099	up
MAP_1622c		hypothetical protein	1.98321	0.987838	up
MAP_1624		hypothetical protein	-1.70437	-0.769237	down
MAP_1640c		hypothetical protein	1.87078	0.90364	up
MAP_1641c		hypothetical protein	2.19394	1.13352	up
MAP_1644		hypothetical protein	-1.87025	-0.903233	down
MAP_1650		hypothetical protein	-1.58025	-0.660151	down
MAP_1653	tpx	thiol peroxidase	-2.90225	-1.53717	down
MAP_1661c		hypothetical protein	-2.20368	-1.13992	down
MAP_1666c		hypothetical protein	1.62721	0.702402	up
MAP_1667		hypothetical protein	-1.53516	-0.61839	down
MAP_1668c	katG	KatG( EC:1.11.1.6 )	-3.70089	-1.88787	down
MAP_1669c	furA	FurA	-8.76769	-3.1322	down
MAP_1670c	lppS_1	LppS_1	-1.92278	-0.943193	down
MAP_1673c		hypothetical protein	-1.52417	-0.60802	down
MAP_1675		hypothetical protein	-1.61236	-0.689172	down
MAP_1698c	hsp18_2	Hsp18_2	1.66579	0.736209	up
MAP_1699	thiI	ThiI	-1.95613	-0.968004	down
MAP_1710		hypothetical protein	-2.49883	-1.32125	down
MAP_1711c		hypothetical protein	-3.0913	-1.62821	down
MAP_1712		hypothetical protein	-7.20201	-2.8484	down
MAP_1713	fadE20_1	FadE20_1	-5.11627	-2.35509	down
MAP_1714	fadA_2	acetyl-CoA acetyltransferase	-10.9724	-3.4558	down
MAP_1715	fadB_2	FadB_2	-2.14168	-1.09874	down
MAP_1716		short chain dehydrogenase	-3.62986	-1.85991	down
MAP_1724c		hypothetical protein	1.7256	0.787099	up
MAP_1725c		hypothetical protein	1.55851	0.640168	up
MAP_1727		hypothetical protein	1.76348	0.818422	up
MAP_1728c	yfnB	YfnB	1.50825	0.592878	up
MAP_1729c		hypothetical protein	1.57794	0.658047	up
MAP_1743c		hypothetical protein	-2.21918	-1.15003	down
MAP_1747c		hypothetical protein	-1.59057	-0.669545	down
MAP_1755c		hypothetical protein	2.34671	1.23064	up
MAP_1756c		hypothetical protein	2.65339	1.40784	up
MAP_1757c		hypothetical protein	2.18042	1.12461	up
MAP_1758c	nrtC	NrtC	2.51449	1.33027	up
MAP_1759c		hypothetical protein	2.74298	1.45575	up
MAP_1762c		hypothetical protein	-1.52485	-0.608671	down
MAP_1775		hypothetical protein	-5.87106	-2.55362	down
MAP_1777c		hypothetical protein	1.6293	0.704253	up
MAP_1780c	lipT	LipT	3.00416	1.58696	up
MAP_1783		hypothetical protein	1.55212	0.634237	up
MAP_1792		hypothetical protein	-1.76841	-0.822453	down
MAP_1798		hypothetical protein	1.61182	0.688688	up
MAP_1801c		hypothetical protein	1.68856	0.755793	up
MAP_1820		hypothetical protein	-1.90951	-0.933203	down
MAP_1823c	pepE	PepE	1.82749	0.869861	up
MAP_1826c		hypothetical protein	-2.00166	-1.0012	down
MAP_1837c		hypothetical protein	1.53185	0.615279	up
MAP_1844c	lpd	mercuric reductase	1.63892	0.712747	up
MAP_1845c		hypothetical protein	1.7107	0.774588	up
MAP_1846c	hisG	ATP phosphoribosyltransferase	2.22434	1.15337	up
MAP_1847c	hisE	phosphoribosyl-ATP pyrophosphatase	1.75767	0.813663	up
MAP_1848c		hypothetical protein	-2.55523	-1.35346	down
MAP_1849		hypothetical protein	-3.32123	-1.73172	down
MAP_1850		hypothetical protein	-2.31845	-1.21316	down
MAP_1851		hypothetical protein	-1.65911	-0.730408	down
MAP_1852		hypothetical protein	-2.74619	-1.45743	down
MAP_1853		hypothetical protein	-2.88596	-1.52905	down
MAP_1854		hypothetical protein	-3.32458	-1.73317	down
MAP_1855		hypothetical protein	-2.17912	-1.12375	down
MAP_1856		hypothetical protein	-1.65585	-0.727573	down
MAP_1857		hypothetical protein	-2.49538	-1.31926	down
MAP_1859c	metH	MetH( EC:2.1.1.13 )	2.47365	1.30664	up
MAP_1873c		hypothetical protein	1.57441	0.654807	up
MAP_1881	lppL	LppL	-2.8413	-1.50655	down
MAP_1882		hypothetical protein	-1.76388	-0.818753	down
MAP_1891c		hypothetical protein	-4.77941	-2.25683	down
MAP_1902c	murE	UDP-N-acetylmuramoylalanyl-D-glutamate--2, 6-diaminopimelate ligase	-1.50701	-0.59169	down
MAP_1903c	pbpB	PbpB	-1.91892	-0.940298	down
MAP_1907c		hypothetical protein	-1.55152	-0.633684	down
MAP_1913c		hypothetical protein	-1.60263	-0.680443	down
MAP_1915		hypothetical protein	-3.20441	-1.68006	down
MAP_1928c		hypothetical protein	-2.65303	-1.40764	down
MAP_1932	ctaE	CtaE	-1.91031	-0.933806	down
MAP_1935	qcrB	QcrB	-1.63573	-0.709936	down
MAP_1942c	cbhK	CbhK( EC:2.7.1.20 )	1.77811	0.830341	up
MAP_1943		hypothetical protein	1.63176	0.706432	up
MAP_1946		hypothetical protein	-1.83615	-0.876681	down
MAP_1966c	glnA2	GlnA2	2.09902	1.06972	up
MAP_1969c		hypothetical protein	-2.12041	-1.08434	down
MAP_1970	panB	3-methyl-2-oxobutanoate hydroxymethyltransferase( EC:2.1.2.11 )	-1.88542	-0.914885	down
MAP_1971		hypothetical protein	1.6392	0.712989	up
MAP_1978		hypothetical protein	1.92789	0.947025	up
MAP_1992c		hypothetical protein	-1.50278	-0.587633	down
MAP_1996	fabD	acyl-carrier-protein S-malonyltransferase	-5.74181	-2.52151	down
MAP_1997	acpM	acyl carrier protein	-5.98357	-2.58101	down
MAP_1998	kasA	3-oxoacyl-(acyl carrier protein) synthase	-5.96473	-2.57646	down
MAP_1999	kasB_1	3-oxoacyl-(acyl carrier protein) synthase	-8.51943	-3.09076	down
MAP_2000	accD6	AccD6( EC:6.4.1.3 )	-4.56355	-2.19016	down
MAP_2005		hypothetical protein	-2.32903	-1.21973	down
MAP_2011		hypothetical protein	-1.76981	-0.823597	down
MAP_2017	lppN	LppN	2.63417	1.39735	up
MAP_2018c		hypothetical protein	1.66571	0.73614	up
MAP_2020		hypothetical protein	2.11653	1.0817	up
MAP_2021c		hypothetical protein	2.05511	1.03922	up
MAP_2027c		hypothetical protein	1.61679	0.693131	up
MAP_2029c		hypothetical protein	1.52616	0.609903	up
MAP_2030		hypothetical protein	1.775	0.827816	up
MAP_2035	nirA_1	NirA_1	-2.24031	-1.1637	down
MAP_2036	cysH_1	phosphoadenosine phosphosulfate reductase	-2.11111	-1.078	down
MAP_2045		hypothetical protein	3.68298	1.88087	up
MAP_2054c		hypothetical protein	1.57249	0.653053	up
MAP_2064	pknM	PknM	-1.54711	-0.629573	down
MAP_2070		hypothetical protein	1.59513	0.673678	up
MAP_2073c		hypothetical protein	-1.72104	-0.783277	down
MAP_2075c		hypothetical protein	1.66118	0.73221	up
MAP_2081		hypothetical protein	1.79752	0.846006	up
MAP_2082		hypothetical protein	1.74008	0.799151	up
MAP_2086c		hypothetical protein	1.50348	0.588301	up
MAP_2087c		hypothetical protein	1.58926	0.668357	up
MAP_2099		hypothetical protein	2.11157	1.07832	up
MAP_2104	fdhF	FdhF	6.22011	2.63694	up
MAP_2105		hypothetical protein	2.82558	1.49855	up
MAP_2122		hypothetical protein	-1.54162	-0.624448	down
MAP_2123	cysK	CysK( EC:2.5.1.47 )	1.51542	0.599713	up
MAP_2124	cysE	CysE( EC:2.3.1.30 )	1.51196	0.59642	up
MAP_2125		hypothetical protein	1.56039	0.641906	up
MAP_2126		hypothetical protein	1.65301	0.725094	up
MAP_2127		hypothetical protein	2.21738	1.14886	up
MAP_2137c	glyS	glycyl-tRNA synthetase	-2.01902	-1.01365	down
MAP_2159c		hypothetical protein	-1.65236	-0.724532	down
MAP_2161c		hypothetical protein	1.58031	0.660212	up
MAP_2167c		hypothetical protein	-1.62031	-0.69627	down
MAP_2169c	mbtH_3	MbtH_3	2.32692	1.21842	up
MAP_2175c	mbtC	MbtC	1.66268	0.733513	up
MAP_2197	lipK	LipK	-1.72299	-0.784918	down
MAP_2198		hypothetical protein	-2.05869	-1.04173	down
MAP_2199		hypothetical protein	-1.68793	-0.755253	down
MAP_2200		hypothetical protein	-1.50096	-0.585882	down
MAP_2201		hypothetical protein	-1.55097	-0.633169	down
MAP_2202c		hypothetical protein	-1.6502	-0.722643	down
MAP_2204c		hypothetical protein	-2.0548	-1.039	down
MAP_2206		hypothetical protein	1.98726	0.990783	up
MAP_2208	nirA_2	NirA_2	1.9987	0.999065	up
MAP_2211c	cysW	CysW	1.70974	0.773773	up
MAP_2219c		hypothetical protein	-1.70266	-0.767788	down
MAP_2222c		hypothetical protein	1.54068	0.623569	up
MAP_2236		hypothetical protein	1.57141	0.652062	up
MAP_2238		hypothetical protein	2.4853	1.31342	up
MAP_2239	mmpL4_4	MmpL4_4	3.20153	1.67876	up
MAP_2244c	nadD	nicotinic acid mononucleotide adenyltransferase( EC:2.7.7.18 )	-1.9013	-0.926986	down
MAP_2245c		hypothetical protein	1.64415	0.717338	up
MAP_2246c		hypothetical protein	1.72685	0.788143	up
MAP_2247c	proA	gamma-glutamyl phosphate reductase( EC:1.2.1.41 )	1.54025	0.623167	up
MAP_2254		hypothetical protein	1.92907	0.947902	up
MAP_2255		hypothetical protein	2.00555	1.00399	up
MAP_2257		hypothetical protein	-1.76724	-0.821499	down
MAP_2259	entB	EntB	-2.5899	-1.3729	down
MAP_2264c	obg	Obg	2.00151	1.00109	up
MAP_2270c	folC	FolC	1.54496	0.627572	up
MAP_2272c		hypothetical protein	1.67452	0.74375	up
MAP_2279	mmuM	homocysteine methyltransferase( EC:2.1.1.10 )	1.51908	0.603194	up
MAP_2282c	tig	trigger factor	2.56753	1.36038	up
MAP_2283	lipP	LipP	-1.89081	-0.919008	down
MAP_2285c	rpi	ribose-5-phosphate isomerase B	1.55735	0.63909	up
MAP_2286c		hypothetical protein	1.75815	0.814056	up
MAP_2294c		hypothetical protein	-1.52738	-0.611063	down
MAP_2296c		hypothetical protein	1.59055	0.669524	up
MAP_2301c	lipQ	LipQ	-1.75498	-0.811456	down
MAP_2305		hypothetical protein	-2.10385	-1.07303	down
MAP_2307c	pdhC	dihydrolipoamide acetyltransferase	-1.69342	-0.759936	down
MAP_2308c	pdhB	PdhB	-1.69146	-0.758267	down
MAP_2309c	pdhA	PdhA	-1.56646	-0.647505	down
MAP_2311c		hypothetical protein	-1.82706	-0.869524	down
MAP_2313c	accA1	AccA1	-2.21073	-1.14452	down
MAP_2320		oligoribonuclease	-1.638	-0.711939	down
MAP_2324c		hypothetical protein	-3.52499	-1.81762	down
MAP_2325		hypothetical protein	-1.68475	-0.752531	down
MAP_2331c	acpS	4'-phosphopantetheinyl transferase	-1.73289	-0.793178	down
MAP_2332c	fas	Fas	-4.37155	-2.12815	down
MAP_2359c		hypothetical protein	-1.69991	-0.765459	down
MAP_2361	rsbU	RsbU	1.74618	0.804201	up
MAP_2369c		hypothetical protein	2.19295	1.13287	up
MAP_2377		hypothetical protein	1.55247	0.634567	up
MAP_2380	fadD19_2	FadD19_2	1.6847	0.752493	up
MAP_2383		hypothetical protein	-1.55608	-0.637915	down
MAP_2391		hypothetical protein	-4.03185	-2.01144	down
MAP_2398		hypothetical protein	1.92156	0.942276	up
MAP_2407c	fadA3	acetyl-CoA acetyltransferase( EC:2.3.1.9 )	1.52644	0.610171	up
MAP_2408c	fabG	3-ketoacyl-(acyl-carrier-protein) reductase	1.64945	0.721988	up
MAP_2411		hypothetical protein	1.74906	0.806579	up
MAP_2416c		hypothetical protein	-1.60733	-0.684664	down
MAP_2429c	clpS	ATP-dependent Clp protease adaptor protein ClpS	-1.70837	-0.77262	down
MAP_2439c		hypothetical protein	2.24339	1.16568	up
MAP_2441c		hypothetical protein	3.79374	1.92362	up
MAP_2446c		hypothetical protein	1.53678	0.619912	up
MAP_2450c	atpC	ATP synthase subunit epsilon( EC:3.6.3.14 )	-2.01221	-1.00878	down
MAP_2452c	atpG	ATP synthase subunit C	-2.34011	-1.22658	down
MAP_2453c	atpA	ATP synthase subunit A	-1.98992	-0.992708	down
MAP_2454c	atpH	AtpH	-2.16164	-1.11213	down
MAP_2455c	atpF	ATP synthase subunit B	-3.13105	-1.64665	down
MAP_2456c	atpE	ATP synthase subunit C	-3.01452	-1.59193	down
MAP_2457c	atpB	ATP synthase subunit A	-2.49734	-1.32039	down
MAP_2458c		hypothetical protein	-2.76312	-1.4663	down
MAP_2462c	prfA	peptide chain release factor 1	1.51433	0.598681	up
MAP_2466c	thrB	homoserine kinase	2.82392	1.4977	up
MAP_2484c	cysN	binfunctional sulfate adenylyltransferase subunit 1/adenylylsulfate kinase protein( EC:2.7.7.4 )	-2.24803	-1.16866	down
MAP_2498c	lprB	LprB	-1.67732	-0.746162	down
MAP_2502		hypothetical protein	-1.56215	-0.643532	down
MAP_2513c		hypothetical protein	1.67066	0.74042	up
MAP_2516		hypothetical protein	4.03243	2.01165	up
MAP_2523c		hypothetical protein	1.58202	0.661771	up
MAP_2526c		hypothetical protein	1.68906	0.75622	up
MAP_2528		hypothetical protein( EC:1.1.1.275 )	2.05223	1.03719	up
MAP_2552		hypothetical protein	-2.46564	-1.30196	down
MAP_2556c		hypothetical protein	-1.79041	-0.840292	down
MAP_2561		hypothetical protein	-1.54169	-0.624513	down
MAP_2562		hypothetical protein	-2.02844	-1.02037	down
MAP_2578		hypothetical protein	2.44191	1.28801	up
MAP_2582c		hypothetical protein	-3.79573	-1.92438	down
MAP_2583c		hypothetical protein	-6.13451	-2.61695	down
MAP_2591		hypothetical protein	-3.11757	-1.64042	down
MAP_2592c		hypothetical protein	-4.87553	-2.28556	down
MAP_2593c	rocA	RocA	-5.50349	-2.46035	down
MAP_2595		hypothetical protein	1.78309	0.834377	up
MAP_2604c		hypothetical protein	1.9352	0.952483	up
MAP_2609		hypothetical protein	-1.83235	-0.873697	down
MAP_2611c		hypothetical protein	1.89841	0.924792	up
MAP_2617c	narI	NarI	1.65843	0.72982	up
MAP_2618c	narJ	NarJ	1.61708	0.693392	up
MAP_2619c	narH	NarH( EC:1.7.99.4 )	1.92572	0.945402	up
MAP_2620c	narG	NarG	1.65174	0.723985	up
MAP_2622		hypothetical protein	1.74068	0.799648	up
MAP_2624c		hypothetical protein	2.21421	1.14679	up
MAP_2625		hypothetical protein	-7.37486	-2.88262	down
MAP_2637c		hypothetical protein	1.63767	0.711644	up
MAP_2642		hypothetical protein	1.92605	0.945644	up
MAP_2645c	echA1_1	EchA1_1	1.51474	0.599072	up
MAP_2646c	fadA6_3	FadA6_3( EC:2.3.1.9 )	1.7174	0.780226	up
MAP_2681c		hypothetical protein	-1.5481	-0.630501	down
MAP_2683		hypothetical protein	-1.9172	-0.938998	down
MAP_2684c	lytB'	4-hydroxy-3-methylbut-2-enyl diphosphate reductase( EC:1.17.1.2 )	1.56493	0.646097	up
MAP_2685		hypothetical protein	-1.64789	-0.720623	down
MAP_2687	xseB	exodeoxyribonuclease VII small subunit	-1.77246	-0.825752	down
MAP_2689c		hypothetical protein	1.82186	0.865409	up
MAP_2697c	phoH2	PhoH2	1.73341	0.793611	up
MAP_2701c		hypothetical protein	1.8762	0.907815	up
MAP_2743c		hypothetical protein	2.40098	1.26363	up
MAP_2758		hypothetical protein	-2.14328	-1.09982	down
MAP_2764c		hypothetical protein	1.81443	0.859518	up
MAP_2784		hypothetical protein	-1.5155	-0.599792	down
MAP_2801		hypothetical protein	-1.60461	-0.682227	down
MAP_2811c		hypothetical protein	-2.12398	-1.08677	down
MAP_2814c	dut	deoxyuridine 5'-triphosphate nucleotidohydrolase( EC:3.6.1.23 )	-1.58514	-0.664612	down
MAP_2821		hypothetical protein	2.68721	1.42611	up
MAP_2823		hypothetical protein	2.24301	1.16544	up
MAP_2828c		hypothetical protein	1.66632	0.73667	up
MAP_2829		soluble pyridine nucleotide transhydrogenase( EC:1.6.1.1 )	1.58868	0.667832	up
MAP_2831		hypothetical protein	-1.6437	-0.716948	down
MAP_2835c		hypothetical protein	-4.326	-2.11303	down
MAP_2839c	hflX	HflX	1.95835	0.969639	up
MAP_2843c		hypothetical protein	1.62687	0.702096	up
MAP_2846c		hypothetical protein	1.69925	0.764902	up
MAP_2854c		hypothetical protein	1.57482	0.655183	up
MAP_2856c		hypothetical protein	1.86078	0.895907	up
MAP_2859c	ftsK	FtsK	-2.13025	-1.09102	down
MAP_2860		hypothetical protein	-2.79186	-1.48123	down
MAP_2861		short chain dehydrogenase( EC:1.1.1.275 )	-2.19831	-1.1364	down
MAP_2864c	dapA	dihydrodipicolinate synthase( EC:4.2.1.52 )	1.6154	0.69189	up
MAP_2869c	thyA	thymidylate synthase	-1.61022	-0.687253	down
MAP_2879c		hypothetical protein	-2.74879	-1.4588	down
MAP_2892c	rpsO	30S ribosomal protein S15	-2.31095	-1.20849	down
MAP_2899c		hypothetical protein	1.77389	0.826917	up
MAP_2901		hypothetical protein	-2.0556	-1.03956	down
MAP_2905c		hypothetical protein	1.52025	0.604309	up
MAP_2906c	rbfA	ribosome-binding factor A	1.50137	0.586279	up
MAP_2914c		hypothetical protein	-1.51855	-0.602695	down
MAP_2915c	efpA_2	EfpA_2	-1.73586	-0.795653	down
MAP_2924	nicT	NicT	-1.63139	-0.706098	down
MAP_2942c	mpt53	Mpt53	1.68623	0.753802	up
MAP_2946c	pyrH	uridylate kinase	-1.57595	-0.656222	down
MAP_2947		hypothetical protein	-5.50277	-2.46016	down
MAP_2948		hypothetical protein	-2.55933	-1.35577	down
MAP_2949c		hypothetical protein	-2.25292	-1.17179	down
MAP_2951		hypothetical protein	-1.63831	-0.712205	down
MAP_2952c		hypothetical protein	-2.54762	-1.34915	down
MAP_2955c	tsf	elongation factor Ts	2.05419	1.03857	up
MAP_2959c		hypothetical protein( EC:1.13.12.4 )	1.58918	0.668279	up
MAP_2960c	viuB	ViuB	-1.60088	-0.678866	down
MAP_2961c		hypothetical protein	-1.50886	-0.593455	down
MAP_2979	dacB	DacB	-1.51601	-0.600282	down
MAP_2982c		hypothetical protein	-1.71927	-0.781795	down
MAP_2984		hypothetical protein	1.52441	0.608254	up
MAP_2986c	glnD	PII uridylyl-transferase	2.36587	1.24237	up
MAP_2987c	glnB	GlnB	1.80243	0.849947	up
MAP_2988c	amt_2	Amt_2	2.76656	1.46809	up
MAP_2990c	smc	Smc	-1.74231	-0.801004	down
MAP_2996c		hypothetical protein	-1.56601	-0.647091	down
MAP_3000c		acetolactate synthase large subunit	-1.67216	-0.74171	down
MAP_3006c	lipN	LipN	-1.51267	-0.597093	down
MAP_3024c	hupB	HupB	-2.73325	-1.45062	down
MAP_3026c	leuC	isopropylmalate isomerase large subunit( EC:4.2.1.33 )	4.96549	2.31194	up
MAP_3027		hypothetical protein	3.11394	1.63874	up
MAP_3034		hypothetical protein	2.38116	1.25167	up
MAP_3035		hypothetical protein	3.32053	1.73141	up
MAP_3036c	ilvC	ketol-acid reductoisomerase( EC:1.1.1.86 )	5.25843	2.39463	up
MAP_3037c	ilvN	acetolactate synthase I small subunit	6.89234	2.78499	up
MAP_3038c	ilvB_1	acetolactate synthase I large subunit( EC:2.2.1.6 )	7.65982	2.93731	up
MAP_3043c		hypothetical protein	-1.71025	-0.774208	down
MAP_3057c		tRNA (5-methylaminomethyl-2-thiouridylate)-methyltransferase	1.79587	0.844682	up
MAP_3058c		hypothetical protein	2.02487	1.01783	up
MAP_3059c		hypothetical protein	3.7632	1.91196	up
MAP_3067c		hypothetical protein	-2.17797	-1.12298	down
MAP_3077		hypothetical protein	-1.7054	-0.770114	down
MAP_3079c		isopentenyl pyrophosphate isomerase( EC:5.3.3.2 )	1.75505	0.811513	up
MAP_3080		hypothetical protein	1.58986	0.668901	up
MAP_3091c	ctaD	CtaD( EC:1.9.3.1 )	-1.55346	-0.635487	down
MAP_3092	fecB	FecB	1.89578	0.922792	up
MAP_3093	adhC	AdhC( EC:1.1.1.255 )	3.64574	1.86621	up
MAP_3094c		hypothetical protein	2.56567	1.35933	up
MAP_3095c	nrdG	ribonucleotide-diphosphate reductase beta subunit	1.67663	0.745564	up
MAP_3096		hypothetical protein	1.66152	0.732501	up
MAP_3098c		hypothetical protein	-6.51021	-2.70271	down
MAP_3099c		hypothetical protein	-1.83198	-0.873404	down
MAP_3111c		hypothetical protein	-1.78505	-0.835965	down
MAP_3113c		hypothetical protein	1.60284	0.680629	up
MAP_3118	cstA	CstA	1.72084	0.783114	up
MAP_3129		hypothetical protein	1.63498	0.709277	up
MAP_3130	mmpS2	MmpS2	1.51806	0.602232	up
MAP_3144c		hypothetical protein	-2.17824	-1.12317	down
MAP_3158c		hypothetical protein	1.67431	0.743568	up
MAP_3160		hypothetical protein	1.51405	0.598413	up
MAP_3172c	ftsE	FtsE	-2.31037	-1.20812	down
MAP_3178c		hypothetical protein	-1.58646	-0.665807	down
MAP_3179c		hypothetical protein	-3.37765	-1.75602	down
MAP_3180		hypothetical protein	-1.50852	-0.593134	down
MAP_3184		hypothetical protein	-2.04879	-1.03477	down
MAP_3186c		hypothetical protein	-1.72259	-0.784578	down
MAP_3188	fadE24	FadE24	-2.60683	-1.3823	down
MAP_3189	fadE23	FadE23	-2.88283	-1.52749	down
MAP_3200		hypothetical protein	-1.79841	-0.846726	down
MAP_3201	nuoA	NADH dehydrogenase alpha subunit	-7.95924	-2.99263	down
MAP_3202	nuoB	NADH dehydrogenase beta subunit( EC:1.6.5.3 )	-8.85317	-3.14619	down
MAP_3203	nuoC	NADH dehydrogenase subunit C	-5.79888	-2.53577	down
MAP_3204	nuoD	NADH dehydrogenase delta subunit	-7.46618	-2.90037	down
MAP_3205	nuoE	ATP synthase subunit E	-5.06372	-2.3402	down
MAP_3206	nuoF	NuoF( EC:1.6.99.5 )	-3.08285	-1.62426	down
MAP_3207	nuoG	NADH dehydrogenase gamma subunit	-3.63234	-1.8609	down
MAP_3208	nuoH	NADH dehydrogenase subunit H	-3.10018	-1.63235	down
MAP_3209	nuoI_2	NADH dehydrogenase subunit I	-6.69811	-2.74375	down
MAP_3210	nuoJ	NADH dehydrogenase subunit J	-3.12934	-1.64586	down
MAP_3212	nuoL	NADH dehydrogenase subunit L	-3.07255	-1.61944	down
MAP_3213	nuoM	NADH dehydrogenase subunit M	-2.17351	-1.12003	down
MAP_3214	nuoN	NADH dehydrogenase subunit N	-2.394	-1.25942	down
MAP_3230c		hypothetical protein	-3.37718	-1.75582	down
MAP_3231c		hypothetical protein	-2.47146	-1.30537	down
MAP_3235c		hypothetical protein	-2.27789	-1.18769	down
MAP_3236	catB	CatB	-3.464	-1.79244	down
MAP_3237c		hypothetical protein	-2.68239	-1.42352	down
MAP_3238		hypothetical protein	-2.28136	-1.18989	down
MAP_3239		hypothetical protein	-2.19112	-1.13167	down
MAP_3255		pyruvate decarboxylase	-1.60311	-0.680871	down
MAP_3256c		hypothetical protein	-1.76822	-0.822295	down
MAP_3257c		hypothetical protein	-2.16236	-1.11261	down
MAP_3266c		hypothetical protein	1.60251	0.680336	up
MAP_3270c		hypothetical protein	1.71047	0.774391	up
MAP_3271c		hypothetical protein	1.79946	0.847566	up
MAP_3272		hypothetical protein	-1.69201	-0.758737	down
MAP_3275	narL_2	NarL_2	-1.60936	-0.686488	down
MAP_3276c		hypothetical protein	-1.58445	-0.663985	down
MAP_3291c		hypothetical protein	-1.68254	-0.750643	down
MAP_3294		hypothetical protein	1.95106	0.964261	up
MAP_3295		hypothetical protein	4.91911	2.2984	up
MAP_3296c		hypothetical protein	7.06548	2.82079	up
MAP_3305c		hypothetical protein	-1.51246	-0.596897	down
MAP_3311c		hypothetical protein	1.6134	0.690106	up
MAP_3319		hypothetical protein	1.51257	0.596997	up
MAP_3337	fadA6_4	FadA6_4	1.53156	0.615005	up
MAP_3341		hypothetical protein	-3.56544	-1.83408	down
MAP_3342		hypothetical protein	-3.72053	-1.89551	down
MAP_3346c	pvdS	PvdS	-2.12272	-1.08591	down
MAP_3361c	tmk	thymidylate kinase	1.70453	0.769373	up
MAP_3364c		hypothetical protein	-1.66154	-0.732523	down
MAP_3371		hypothetical protein	1.61486	0.691405	up
MAP_3385		hypothetical protein	1.64313	0.716449	up
MAP_3389c		hypothetical protein	-1.70162	-0.766911	down
MAP_3395		hypothetical protein	-1.51257	-0.596998	down
MAP_3406c	sigF_2	sigma factor SigF	-2.7304	-1.44911	down
MAP_3407c	rsbW	RsbW	-3.74943	-1.90667	down
MAP_3408c		hypothetical protein	-1.53913	-0.622119	down
MAP_3409c		hypothetical protein	-1.7011	-0.766472	down
MAP_3410c	lat	L-lysine aminotransferase( EC:2.6.1.36 )	-1.58841	-0.667586	down
MAP_3411c		hypothetical protein	-1.76153	-0.816831	down
MAP_3414		hypothetical protein	-2.01972	-1.01416	down
MAP_3419c		hypothetical protein	2.10964	1.077	up
MAP_3420c		hypothetical protein	2.09927	1.06989	up
MAP_3425		hypothetical protein	-1.59709	-0.675445	down
MAP_3430	pmmB	PmmB	-1.51274	-0.597167	down
MAP_3433		hypothetical protein	-1.60469	-0.682294	down
MAP_3439c	deoA	thymidine phosphorylase	1.58116	0.660984	up
MAP_3441	sdhC	SdhC	2.05924	1.04211	up
MAP_3442	sdhD	SdhD	2.06399	1.04544	up
MAP_3443	sdhA	succinate dehydrogenase( EC:1.3.5.1 )	2.32847	1.21938	up
MAP_3448		hypothetical protein	-2.64707	-1.4044	down
MAP_3454		hypothetical protein	-2.03037	-1.02174	down
MAP_3464		hypothetical protein	-1.85193	-0.889032	down
MAP_3465		hypothetical protein	-1.94396	-0.959001	down
MAP_3474	spoU	SpoU	1.69842	0.76419	up
MAP_3477		hypothetical protein	2.20484	1.14067	up
MAP_3481	lpqD	LpqD	-2.48448	-1.31294	down
MAP_3482	acrA1	short chain dehydrogenase	-1.70427	-0.769152	down
MAP_3485	kasB_2	3-oxoacyl-(acyl carrier protein) synthase	-2.3364	-1.22428	down
MAP_3486		hypothetical protein( EC:1.13.12.4 )	-1.54633	-0.628849	down
MAP_3493		hypothetical protein	1.75896	0.814726	up
MAP_3494		hypothetical protein	1.71598	0.779036	up
MAP_3495c		hypothetical protein	-3.31046	-1.72703	down
MAP_3499c		hypothetical protein	-2.45487	-1.29565	down
MAP_3516		hypothetical protein	8.73929	3.12752	up
MAP_3517		hypothetical protein	4.37656	2.1298	up
MAP_3518c		hypothetical protein	3.6497	1.86778	up
MAP_3520c		hypothetical protein	-1.6016	-0.679515	down
MAP_3532c		hypothetical protein	3.09028	1.62774	up
MAP_3533c		hypothetical protein	3.69663	1.88621	up
MAP_3535		hypothetical protein	3.28314	1.71508	up
MAP_3536		hypothetical protein	3.67541	1.87791	up
MAP_3537c	bpoC_1	BpoC_1	2.94611	1.55881	up
MAP_3547c		hypothetical protein	-1.602	-0.679876	down
MAP_3553		hypothetical protein	4.19085	2.06724	up
MAP_3555		hypothetical protein	1.92804	0.947136	up
MAP_3556		hypothetical protein	1.66881	0.738822	up
MAP_3560		hypothetical protein	-4.40939	-2.14058	down
MAP_3563		hypothetical protein	2.35552	1.23605	up
MAP_3564		hypothetical protein	3.32609	1.73383	up
MAP_3565		hypothetical protein	2.8501	1.51101	up
MAP_3567		hypothetical protein( EC:1.1.1.35 )	-1.67957	-0.748093	down
MAP_3570c	fadE2	FadE2	-1.64954	-0.722065	down
MAP_3575		hypothetical protein	-1.50761	-0.59226	down
MAP_3581c		hypothetical protein	-1.99604	-0.99714	down
MAP_3599c		hypothetical protein	-5.70541	-2.51233	down
MAP_3601	fadD5	acyl-CoA synthase	-15.3932	-3.94422	down
MAP_3602		hypothetical protein	-4.03832	-2.01376	down
MAP_3603		hypothetical protein	-4.47743	-2.16267	down
MAP_3604	mce1_2	Mce1_2	-3.24904	-1.70002	down
MAP_3605		hypothetical protein	-4.69302	-2.23052	down
MAP_3606		hypothetical protein	-8.39979	-3.07035	down
MAP_3607		hypothetical protein	-6.85666	-2.77751	down
MAP_3608	lprK	LprK	-6.3241	-2.66086	down
MAP_3609		hypothetical protein	-3.41166	-1.77047	down
MAP_3610		hypothetical protein	-1.90923	-0.932991	down
MAP_3611		hypothetical protein	-2.16908	-1.11708	down
MAP_3612		hypothetical protein	-3.14236	-1.65185	down
MAP_3613		hypothetical protein	-1.59529	-0.673823	down
MAP_3614		hypothetical protein	3.42596	1.77651	up
MAP_3625	bglS	BglS	-2.75616	-1.46266	down
MAP_3626c		hypothetical protein	-3.48077	-1.79941	down
MAP_3630		hypothetical protein	-4.03194	-2.01148	down
MAP_3638		hypothetical protein	2.1262	1.08828	up
MAP_3649	fadD4	acyl-CoA synthase	1.5961	0.674548	up
MAP_3650		hypothetical protein	-1.7566	-0.812785	down
MAP_3656	lipC	LipC	-1.72808	-0.789173	down
MAP_3659		hypothetical protein	-2.71016	-1.43838	down
MAP_3660		hypothetical protein	-1.63824	-0.712145	down
MAP_3665c		hypothetical protein	1.57968	0.659633	up
MAP_3668c		hypothetical protein	-2.5635	-1.35812	down
MAP_3671		hypothetical protein	-2.58105	-1.36796	down
MAP_3673c	gabD1	succinic semialdehyde dehydrogenase( EC:1.2.1.16 )	1.54936	0.631671	up
MAP_3682		hypothetical protein( EC:1.11.1.6 )	-2.0987	-1.0695	down
MAP_3683		hypothetical protein( EC:1.11.1.6 )	-1.8476	-0.885653	down
MAP_3685c		hypothetical protein	-2.24752	-1.16833	down
MAP_3686c		hypothetical protein	1.641	0.714579	up
MAP_3692c	fabG	3-ketoacyl-(acyl-carrier-protein) reductase	-1.9375	-0.954199	down
MAP_3693	fadA2	acetyl-CoA acetyltransferase	-1.9948	-0.996243	down
MAP_3697c		succinate dehydrogenase	-1.81089	-0.856696	down
MAP_3701c	hsp	Hsp	-1.50432	-0.589112	down
MAP_3702	nirB	NirB	3.11167	1.63769	up
MAP_3703	nirD	NirD	3.5435	1.82518	up
MAP_3704c		hypothetical protein	2.77904	1.47459	up
MAP_3705c		hypothetical protein	7.13324	2.83456	up
MAP_3706c		uroporphyrinogen-III synthetase	3.80517	1.92796	up
MAP_3707c	narK3_2	NarK3_2	2.19767	1.13598	up
MAP_3712	narU	NarU	3.92734	1.97355	up
MAP_3714	fadD2	acyl-CoA synthase	-4.15842	-2.05604	down
MAP_3717c		hypothetical protein	-1.55051	-0.632745	down
MAP_3719		hypothetical protein	-2.25598	-1.17376	down
MAP_3721		hypothetical protein	1.64522	0.718278	up
MAP_3728		hypothetical protein	1.50831	0.592929	up
MAP_3747c		hypothetical protein	1.7199	0.782323	up
MAP_3769c	rpmG	50S ribosomal protein L33	1.55016	0.632414	up
MAP_3791c	atsG	AtsG	-1.66361	-0.734318	down
MAP_3801		hypothetical protein	-1.85911	-0.894611	down
MAP_3811		hypothetical protein	-2.52827	-1.33815	down
MAP_3818		hypothetical protein	-1.59445	-0.673056	down
MAP_3819		hypothetical protein	-1.75502	-0.811487	down
MAP_3820	dcd	deoxycytidine triphosphate deaminase( EC:3.5.4.13 )	1.50419	0.588984	up
MAP_3821		hypothetical protein	2.15637	1.10861	up
MAP_3823		hypothetical protein	-1.60065	-0.678661	down
MAP_3825	udgA	UdgA	3.52105	1.81601	up
MAP_3826		hypothetical protein	1.66224	0.733129	up
MAP_3829c		hypothetical protein	1.53457	0.617834	up
MAP_3830c	aspC	aspartate aminotransferase	2.73883	1.45356	up
MAP_3834		hypothetical protein	1.50882	0.593425	up
MAP_3837c	lpqJ	LpqJ	-1.59799	-0.67626	down
MAP_3863c		hypothetical protein	-1.74986	-0.807238	down
MAP_3865c		hypothetical protein	-1.52005	-0.604114	down
MAP_3894c	glnH	GlnH	-1.56868	-0.649547	down
MAP_3895c		hypothetical protein	-1.58085	-0.660701	down
MAP_3904		hypothetical protein	-2.39855	-1.26216	down
MAP_3905		hypothetical protein	-1.81598	-0.860748	down
MAP_3909c		hypothetical protein	2.75809	1.46367	up
MAP_3910c		hypothetical protein	2.54437	1.34731	up
MAP_3918c	def	peptide deformylase	-1.55624	-0.638069	down
MAP_3919		hypothetical protein	-2.45509	-1.29577	down
MAP_3926c		hypothetical protein	-1.52476	-0.608583	down
MAP_3929c	pssA	PssA	-1.72985	-0.790651	down
MAP_3937		hypothetical protein	1.9135	0.936214	up
MAP_3940c		hypothetical protein	1.60754	0.684856	up
MAP_3946		hypothetical protein	-1.74308	-0.801642	down
MAP_3952		hypothetical protein( EC:1.2.1.3 )	-6.05323	-2.5977	down
MAP_3953		hypothetical protein	-1.75721	-0.813289	down
MAP_3957		hypothetical protein	1.77723	0.829632	up
MAP_3958c		hypothetical protein	2.48083	1.31082	up
MAP_3961	aceA	isocitrate lyase	6.23784	2.64105	up
MAP_3962	fadB2	3-hydroxybutyryl-CoA dehydrogenase	1.8464	0.884711	up
MAP_3970		hypothetical protein	1.82479	0.867733	up
MAP_3982	senX3	SenX3	2.50668	1.32578	up
MAP_3983	regX3	RegX3	1.73256	0.792909	up
MAP_3984c		hypothetical protein	2.11875	1.08322	up
MAP_3985c		hypothetical protein	1.79301	0.842381	up
MAP_3989		hypothetical protein	1.8771	0.908502	up
MAP_3990		hypothetical protein	2.06926	1.04912	up
MAP_3992		hypothetical protein	-2.56518	-1.35906	down
MAP_3994		hypothetical protein	1.89121	0.919311	up
MAP_3997c	serB	SerB	1.55484	0.636762	up
MAP_3998c		hypothetical protein	-2.54344	-1.34678	down
MAP_4002	hemA	glutamyl-tRNA reductase	-1.68916	-0.756307	down
MAP_4008		hypothetical protein	-1.70632	-0.77089	down
MAP_4010c		hypothetical protein	1.63316	0.707667	up
MAP_4013		hypothetical protein	2.8141	1.49268	up
MAP_4038c	menE	O-succinylbenzoic acid--CoA ligase	1.84558	0.884075	up
MAP_4054		hypothetical protein	2.6862	1.42556	up
MAP_4062c		hypothetical protein	-1.72021	-0.782588	down
MAP_4070c		hypothetical protein	-1.80141	-0.849129	down
MAP_4074		hypothetical protein	-1.94709	-0.961323	down
MAP_4078		hypothetical protein	3.99342	1.99763	up
MAP_4079		hypothetical protein	2.10723	1.07535	up
MAP_4087		hypothetical protein	-1.51652	-0.600765	down
MAP_4096		hypothetical protein	1.73845	0.797798	up
MAP_4114c		hypothetical protein	1.70446	0.769316	up
MAP_4115c		hypothetical protein	1.56512	0.646276	up
MAP_4118c	lipG	LipG	-1.52964	-0.613194	down
MAP_4120c		hypothetical protein	-1.76291	-0.817957	down
MAP_4129		hypothetical protein	-6.36618	-2.67043	down
MAP_4130	rpoB	DNA-directed RNA polymerase beta subunit	1.80539	0.852307	up
MAP_4133	fadE8	FadE8	-3.04209	-1.60506	down
MAP_4141	rpsG	30S ribosomal protein S7	2.34686	1.23073	up
MAP_4142	fusA	elongation factor EF-2	1.96112	0.971679	up
MAP_4143	tuf	elongation factor Tu	1.56197	0.64337	up
MAP_4147		hypothetical protein	1.60539	0.682927	up
MAP_4148c		hypothetical protein	2.37681	1.24903	up
MAP_4149		hypothetical protein( EC:1.1.1.274 )	2.42213	1.27628	up
MAP_4150c		hypothetical protein	1.67624	0.745228	up
MAP_4152		hypothetical protein	-2.05908	-1.042	down
MAP_4154	lldD1	LldD1	-1.57144	-0.652092	down
MAP_4161	rplC	50S ribosomal protein L3	1.56663	0.647669	up
MAP_4162	rplD	50S ribosomal protein L4	1.54761	0.630039	up
MAP_4163	rplW	50S ribosomal protein L23	1.68953	0.756621	up
MAP_4164	rplB	50S ribosomal protein L2	1.68649	0.754022	up
MAP_4165	rpsS	30S ribosomal protein S19	1.51305	0.597457	up
MAP_4175		hypothetical protein	2.59149	1.37378	up
MAP_4176		hypothetical protein	1.51335	0.597742	up
MAP_4186	rplO	50S ribosomal protein L15	1.63317	0.707679	up
MAP_4189c		hypothetical protein	1.81807	0.86241	up
MAP_4190c		hypothetical protein	3.32637	1.73395	up
MAP_4191c		hypothetical protein	3.38434	1.75887	up
MAP_4197c		hypothetical protein	3.01505	1.59218	up
MAP_4199	adk	adenylate kinase	1.59054	0.66952	up
MAP_4201	sigL	RNA polymerase sigma-70 factor	2.28803	1.1941	up
MAP_4203		hypothetical protein	1.71679	0.779718	up
MAP_4207c		hypothetical protein	1.74572	0.803822	up
MAP_4214c	fadE9	FadE9	-1.63475	-0.709069	down
MAP_4215c	mmsA	MmsA( EC:1.2.1.27 )	-1.64826	-0.720947	down
MAP_4223c	atfA_2	AtfA_2	-1.81224	-0.857778	down
MAP_4226c		hypothetical protein	1.81072	0.856563	up
MAP_4227c		hypothetical protein	2.30708	1.20607	up
MAP_4235	truA	tRNA pseudouridine synthase A	1.76739	0.821622	up
MAP_4245	rplM	50S ribosomal protein L13	1.659	0.730311	up
MAP_4246	rpsI	30S ribosomal protein S9	1.52652	0.610246	up
MAP_4252c		hypothetical protein	2.49217	1.3174	up
MAP_4264	groES	co-chaperonin GroES	-2.59064	-1.37331	down
MAP_4265	groEL	chaperonin GroEL	-1.51029	-0.594829	down
MAP_4270		hypothetical protein	-2.37292	-1.24667	down
MAP_4272c		hypothetical protein	2.26984	1.18259	up
MAP_4273c	whiB3	WhiB3	2.83578	1.50375	up
MAP_4275	sigD	RNA polymerase sigma-70 factor	-1.6148	-0.691355	down
MAP_4280	choD	ChoD	-1.98183	-0.986836	down
MAP_4318c		hypothetical protein	-1.53976	-0.622702	down
MAP_4319		hypothetical protein	-1.79554	-0.844421	down
MAP_4320		hypothetical protein	-2.50372	-1.32408	down
MAP_4326c		hypothetical protein	-1.75214	-0.809121	down
MAP_4331c		hypothetical protein	1.93565	0.952817	up
MAP_4332c	pcnA	PcnA	1.73649	0.796173	up
MAP_4339	trxB2	TrxB2( EC:1.8.1.9 )	1.79877	0.847007	up
MAP_4340	trxC	TrxC	3.9854	1.99473	up
MAP_4341	cwlM	CwlM	1.50355	0.588369	up
MAP_4347c		putative inner membrane protein translocase component YidC	-1.50396	-0.588767	down

## Sheet: pH 9.0
Gene ID	Gene Symbol	Gene name	Fold change	Log Fold change	Regulation
MAP_0005	gyrB	DNA topoisomerase IV subunit B	1.99557	0.996799	up
MAP_0011	ppiA	PpiA( EC:5.2.1.8 )	-1.5346	-0.617862	down
MAP_0012c		hypothetical protein	-1.84329	-0.882282	down
MAP_0025		acyl carrier protein	1.82962	0.871543	up
MAP_0026	fadD33_1	acyl-CoA synthase	1.55524	0.637142	up
MAP_0049c		short chain dehydrogenase	2.13421	1.0937	up
MAP_0060c		hypothetical protein	-1.68182	-0.750026	down
MAP_0061c		hypothetical protein	-1.60542	-0.682952	down
MAP_0067	rpsF	30S ribosomal protein S6	-1.62229	-0.698036	down
MAP_0069	rpsR	30S ribosomal protein S18	-1.61821	-0.694399	down
MAP_0082		hypothetical protein	1.73361	0.793783	up
MAP_0084c		hypothetical protein	-1.61365	-0.690324	down
MAP_0086		hypothetical protein	-1.84873	-0.886538	down
MAP_0087		hypothetical protein	-1.55437	-0.636333	down
MAP_0090c		hypothetical protein	-1.55209	-0.634216	down
MAP_0095c	nuoI_1	NADH dehydrogenase subunit I	2.09308	1.06563	up
MAP_0105c		hypothetical protein	2.62918	1.39461	up
MAP_0125c		hypothetical protein	1.52851	0.612122	up
MAP_0135	cmaA1	CmaA1( EC:2.1.1.79 )	-1.55127	-0.633451	down
MAP_0140		hypothetical protein	2.42539	1.27822	up
MAP_0141		hypothetical protein	3.12704	1.6448	up
MAP_0176		hypothetical protein	1.70642	0.770976	up
MAP_0177		hypothetical protein	1.77153	0.824992	up
MAP_0179c		hypothetical protein	1.96558	0.974958	up
MAP_0180		hypothetical protein	2.59967	1.37833	up
MAP_0181c	menG	ribonuclease activity regulator protein RraA	1.78033	0.832145	up
MAP_0183c		hypothetical protein	-1.52498	-0.608788	down
MAP_0184c		hypothetical protein	-1.6621	-0.733004	down
MAP_0186c		hypothetical protein	1.50047	0.585417	up
MAP_0187c	sodA	SodA( EC:1.15.1.1 )	-1.57983	-0.65977	down
MAP_0192c		hypothetical protein	-2.09904	-1.06973	down
MAP_0210c	pirG	PirG	1.77012	0.823844	up
MAP_0211	glf	Glf	-1.55913	-0.640737	down
MAP_0212		hypothetical protein	-1.78446	-0.835487	down
MAP_0216	fbpA	FbpA	-1.97175	-0.97948	down
MAP_0229c	embA	EmbA	-1.96502	-0.974543	down
MAP_0234c		short chain dehydrogenase	-1.65605	-0.727748	down
MAP_0237c		nucleoside diphosphate kinase regulator	-1.9073	-0.931529	down
MAP_0257		hypothetical protein	-2.22057	-1.15093	down
MAP_0258		hypothetical protein	-1.82864	-0.870773	down
MAP_0259		hypothetical protein	1.57198	0.652579	up
MAP_0260		hypothetical protein	1.68796	0.755281	up
MAP_0261c		hypothetical protein	1.63214	0.706767	up
MAP_0291		hypothetical protein	-1.54481	-0.62743	down
MAP_0301		hypothetical protein	2.35052	1.23298	up
MAP_0312	leuA	2-isopropylmalate synthase	2.04886	1.03482	up
MAP_0313c	dnaQ	DNA polymerase III subunit epsilon	1.68825	0.755532	up
MAP_0325c		hypothetical protein	-1.56426	-0.645481	down
MAP_0341	ligC	DNA ligase	1.91409	0.936662	up
MAP_0344c		hypothetical protein	2.18928	1.13046	up
MAP_0346c		hypothetical protein	1.56171	0.643124	up
MAP_0347c		hypothetical protein	1.88822	0.917029	up
MAP_0371		hypothetical protein	2.03575	1.02556	up
MAP_0372	pfpI	PfpI	2.21575	1.14779	up
MAP_0393	whiB4	WhiB4	-1.95885	-0.97001	down
MAP_0394c		hypothetical protein	1.71375	0.777159	up
MAP_0407c	acs	acetyl-coenzyme A synthetase( EC:6.2.1.1 )	-1.69764	-0.763527	down
MAP_0421c		hypothetical protein	1.60192	0.679803	up
MAP_0425	topA	DNA topoisomerase I	-1.567	-0.648005	down
MAP_0427		DNA polymerase III subunit delta	-2.23015	-1.15714	down
MAP_0434		hypothetical protein	-1.58645	-0.665799	down
MAP_0435c	ppa	inorganic pyrophosphatase( EC:3.6.1.1 )	-1.70515	-0.769896	down
MAP_0442		hypothetical protein	-1.54722	-0.629682	down
MAP_0443c		hypothetical protein	-1.84613	-0.884504	down
MAP_0448	ftsH	FtsH	1.57479	0.655159	up
MAP_0457	panD	aspartate 1-decarboxylase precursor( EC:4.1.1.11 )	1.74087	0.79981	up
MAP_0474c	lpqE	LpqE	-1.56069	-0.642187	down
MAP_0476	ispD	2-C-methyl-D-erythritol 4-phosphate cytidylyltransferase	-1.6734	-0.742785	down
MAP_0498		hypothetical protein	1.62013	0.696113	up
MAP_0529c	ufaA2	UfaA2	1.98112	0.986315	up
MAP_0530c		3-ketosteroid-delta-1-dehydrogenase	1.849	0.886748	up
MAP_0532		acetaldehyde dehydrogenase	-1.54848	-0.630857	down
MAP_0534		hypothetical protein	2.04825	1.03439	up
MAP_0546c		hypothetical protein	2.03384	1.02421	up
MAP_0579c	cpsA	CpsA	2.44237	1.28828	up
MAP_0591	phoP	PhoP	1.5234	0.607296	up
MAP_0616c		hypothetical protein	1.52152	0.605517	up
MAP_0617		hypothetical protein	2.94746	1.55947	up
MAP_0622c		hypothetical protein	1.64876	0.721382	up
MAP_0626	purQ	phosphoribosylformylglycinamidine synthase subunit I	2.08498	1.06004	up
MAP_0627c		hypothetical protein	8.54597	3.09524	up
MAP_0634c		hypothetical protein	-1.52667	-0.61039	down
MAP_0644c	sseC	SseC	1.80731	0.853844	up
MAP_0645c	cysA3	CysA3( EC:2.8.1.1 )	1.55928	0.640881	up
MAP_0646c		hypothetical protein	1.57724	0.657403	up
MAP_0651	phoS2_1	PhoS2_1	1.55311	0.635157	up
MAP_0652	pstC2_1	PstC2_1	1.5847	0.664209	up
MAP_0657c		hypothetical protein	-1.90962	-0.933284	down
MAP_0658c	desA1	DesA1	-1.64931	-0.721866	down
MAP_0662c		hypothetical protein	1.93195	0.950061	up
MAP_0668		hypothetical protein	1.56769	0.648644	up
MAP_0670	lpqR	LpqR	2.08793	1.06207	up
MAP_0695	mhpB	MhpB	1.61247	0.689273	up
MAP_0712c		hypothetical protein	2.17388	1.12027	up
MAP_0746		hypothetical protein	1.5398	0.622739	up
MAP_0751c		hypothetical protein	-1.50174	-0.586635	down
MAP_0766c		hypothetical protein	-1.68204	-0.750213	down
MAP_0767c		hypothetical protein	-1.66692	-0.737188	down
MAP_0768c		hypothetical protein	-1.57152	-0.652163	down
MAP_0805c		hypothetical protein	-4.09194	-2.03279	down
MAP_0812		hypothetical protein	2.07697	1.05448	up
MAP_0822c		hypothetical protein	-1.66283	-0.733639	down
MAP_0824		hypothetical protein	-2.44972	-1.29262	down
MAP_0825	fprB	FprB( EC:1.18.1.2 )	-2.35861	-1.23794	down
MAP_0830c		hypothetical protein	1.52672	0.610438	up
MAP_0831c		hypothetical protein	2.38075	1.25142	up
MAP_0836		hypothetical protein	-2.86678	-1.51943	down
MAP_0837		hypothetical protein	-1.73376	-0.793905	down
MAP_0838c		hypothetical protein	-1.53111	-0.614576	down
MAP_0840	echA6	enoyl-CoA hydratase	1.51554	0.599833	up
MAP_0848		hypothetical protein	1.52077	0.604804	up
MAP_0872	phoS2_2	PhoS2_2	1.75575	0.812086	up
MAP_0881		hypothetical protein	1.59429	0.672915	up
MAP_0882c		hypothetical protein	1.5691	0.649935	up
MAP_0887c		hypothetical protein	-1.98538	-0.989417	down
MAP_0894c		hypothetical protein	-1.56841	-0.6493	down
MAP_0895c		hypothetical protein	-2.11709	-1.08208	down
MAP_0896	sucC	succinyl-CoA synthetase subunit beta( EC:6.2.1.5 )	-2.0664	-1.04712	down
MAP_0897	sucD	succinyl-CoA synthetase alpha subunit( EC:6.2.1.5 )	-1.96816	-0.976848	down
MAP_0904		hypothetical protein	-1.8398	-0.879552	down
MAP_0910c	fadE12_2	FadE12_2	1.5579	0.639606	up
MAP_0912c	accD2	AccD2	1.65501	0.726839	up
MAP_0913c	fadE13	FadE13	1.5569	0.638678	up
MAP_0914c		hypothetical protein	2.00679	1.00489	up
MAP_0916		hypothetical protein	2.55934	1.35577	up
MAP_0917		hypothetical protein	2.4531	1.29461	up
MAP_0918		hypothetical protein	1.62424	0.699761	up
MAP_0922c		hypothetical protein	-3.63368	-1.86143	down
MAP_0924	galU	GalU	-1.63873	-0.712574	down
MAP_0926	rimJ	RimJ	-1.52289	-0.606816	down
MAP_0927		hypothetical protein	-2.38742	-1.25545	down
MAP_0948		hypothetical protein	-1.58745	-0.666715	down
MAP_0957c		hypothetical protein	-1.61184	-0.688706	down
MAP_0958c		hypothetical protein	-1.60524	-0.682788	down
MAP_0959		hypothetical protein	-2.35363	-1.23489	down
MAP_0960	CpsH	CpsH	-1.65761	-0.729106	down
MAP_0974		hypothetical protein	-3.29873	-1.72191	down
MAP_0975	ksgA	dimethyladenosine transferase	-2.58906	-1.37243	down
MAP_0979c	rplY	50S ribosomal protein L25	-1.72416	-0.785892	down
MAP_0983c	prsA	ribose-phosphate pyrophosphokinase( EC:2.7.6.1 )	-1.8906	-0.918841	down
MAP_0996c	kdpD	KdpD	1.63653	0.71064	up
MAP_1001c		hypothetical protein	1.97921	0.984928	up
MAP_1002c		hypothetical protein	2.2941	1.19793	up
MAP_1003c	PE	PE	1.95902	0.97013	up
MAP_1005		hypothetical protein	1.95977	0.970687	up
MAP_1006		hypothetical protein	2.47308	1.30631	up
MAP_1007		hypothetical protein	1.8522	0.889243	up
MAP_1017c	echA8_1	enoyl-CoA hydratase( EC:4.2.1.17 )	-1.65705	-0.728615	down
MAP_1018c	echA9	enoyl-CoA hydratase	-1.71109	-0.774916	down
MAP_1019		hypothetical protein	2.67299	1.41845	up
MAP_1020c		hypothetical protein	-1.5573	-0.639049	down
MAP_1021c		acetyl-CoA acetyltransferase	-1.76494	-0.819618	down
MAP_1023	lipU	LipU	2.11299	1.07928	up
MAP_1027c	greA	transcription elongation factor GreA	1.5596	0.64118	up
MAP_1042	yajC	preprotein translocase subunit YajC	-1.70483	-0.769627	down
MAP_1044	secF	protein export protein SecF	-1.53844	-0.621464	down
MAP_1050c	ppiB	PpiB	-1.95821	-0.969533	down
MAP_1057c		hypothetical protein	1.67922	0.747791	up
MAP_1058		hypothetical protein	1.7203	0.782663	up
MAP_1059	dapA_1	DapA_1	1.5896	0.668663	up
MAP_1071c		hypothetical protein	-1.94541	-0.960074	down
MAP_1082c		hypothetical protein	2.29267	1.19703	up
MAP_1083c		hypothetical protein	1.81717	0.86169	up
MAP_1084c		hypothetical protein	2.01762	1.01266	up
MAP_1095c		hypothetical protein	-1.56264	-0.643987	down
MAP_1114	pyrR	pyrimidine regulatory protein PyrR	-1.87674	-0.908231	down
MAP_1115	pyrB	aspartate carbamoyltransferase catalytic subunit( EC:2.1.3.2 )	-1.54073	-0.623614	down
MAP_1116	pyrC	dihydroorotase	-1.54853	-0.630895	down
MAP_1122	mIHF	MIHF	-1.56522	-0.646363	down
MAP_1135	rpe	ribulose-phosphate 3-epimerase( EC:5.1.3.1 )	1.64695	0.719797	up
MAP_1141	ribH	riboflavin synthase subunit beta( EC:2.5.1.9 )	1.65782	0.72929	up
MAP_1154		hypothetical protein	1.50554	0.59028	up
MAP_1201c	acn	aconitate hydratase( EC:4.2.1.3 )	2.00221	1.00159	up
MAP_1204		hypothetical protein	1.50102	0.585939	up
MAP_1210	inhA	enoyl-(acyl carrier protein) reductase	-1.73322	-0.793451	down
MAP_1212c		hypothetical protein	1.76388	0.81875	up
MAP_1214		hypothetical protein	2.33681	1.22454	up
MAP_1220c		hypothetical protein	1.71178	0.775498	up
MAP_1221		hypothetical protein	1.87922	0.910134	up
MAP_1222		hypothetical protein	1.62742	0.702586	up
MAP_1225	mutA	MutA	1.73267	0.792994	up
MAP_1226	mutB	methylmalonyl-CoA mutase( EC:5.4.99.2 )	1.75852	0.81436	up
MAP_1228	lipL	LipL	2.00703	1.00506	up
MAP_1253c	glbN	GlbN	1.60357	0.681288	up
MAP_1255		hypothetical protein	1.89817	0.924606	up
MAP_1262		hypothetical protein	-1.61889	-0.695005	down
MAP_1267		hypothetical protein	-1.90225	-0.92771	down
MAP_1272c		hypothetical protein	2.18285	1.12622	up
MAP_1286c		hypothetical protein	-2.03781	-1.02702	down
MAP_1290	nadB	L-aspartate oxidase( EC:1.4.3.16 )	-1.57613	-0.656389	down
MAP_1291	nadC	nicotinate-nucleotide pyrophosphorylase( EC:2.4.2.19 )	-1.51119	-0.595689	down
MAP_1305	trpC	indole-3-glycerol-phosphate synthase( EC:4.1.1.48 )	-1.73763	-0.797123	down
MAP_1315c	cydB	CydB	-2.35488	-1.23565	down
MAP_1316c	appC	AppC	-1.60073	-0.678733	down
MAP_1317c		hypothetical protein	-1.83171	-0.873188	down
MAP_1330c		hypothetical protein	1.52913	0.612714	up
MAP_1331c		hypothetical protein	1.9746	0.98156	up
MAP_1335	uvrB	excinuclease ABC subunit B	2.18317	1.12642	up
MAP_1337c		hypothetical protein	1.57443	0.654827	up
MAP_1339		hypothetical protein	-2.17848	-1.12332	down
MAP_1343		hypothetical protein	-1.5447	-0.627328	down
MAP_1356c		hypothetical protein	1.82915	0.871171	up
MAP_1361	argC	N-acetyl-gamma-glutamyl-phosphate reductase	-3.68131	-1.88022	down
MAP_1362	argJ	bifunctional ornithine acetyltransferase/N-acetylglutamate synthase protein( EC:2.3.1.35 )	-3.58341	-1.84133	down
MAP_1363	argB	acetylglutamate kinase( EC:2.7.2.8 )	-3.23313	-1.69293	down
MAP_1364	argD	acetylornithine aminotransferase( EC:2.6.1.11 )	-3.28598	-1.71632	down
MAP_1365	argF	ornithine carbamoyltransferase( EC:2.1.3.3 )	-2.29412	-1.19794	down
MAP_1366	argR	arginine repressor	-2.42121	-1.27573	down
MAP_1367	argG	argininosuccinate synthase( EC:6.3.4.5 )	-3.86977	-1.95225	down
MAP_1368	argH	argininosuccinate lyase( EC:4.3.2.1 )	-2.82633	-1.49893	down
MAP_1369	pks10	Pks10	-2.07157	-1.05073	down
MAP_1387c		hypothetical protein	-1.8122	-0.857741	down
MAP_1393c		hypothetical protein	1.58483	0.664328	up
MAP_1404		hypothetical protein	-1.82194	-0.865476	down
MAP_1405		hypothetical protein	-1.70608	-0.770682	down
MAP_1416c		hypothetical protein	-1.50495	-0.589714	down
MAP_1417c		hypothetical protein	-3.90584	-1.96563	down
MAP_1431		hypothetical protein	1.87642	0.907982	up
MAP_1456		hypothetical protein	2.15432	1.10723	up
MAP_1465c		hypothetical protein	1.66864	0.738673	up
MAP_1476c		hypothetical protein	2.04547	1.03243	up
MAP_1503c		hypothetical protein	1.51359	0.59797	up
MAP_1505		hypothetical protein	-1.6154	-0.691889	down
MAP_1507	PE_4	PE_4	-1.60942	-0.686542	down
MAP_1510		hypothetical protein	-1.58113	-0.660955	down
MAP_1525		hypothetical protein	-1.63663	-0.710726	down
MAP_1526		hypothetical protein	-1.73038	-0.791091	down
MAP_1527c		hypothetical protein	1.7915	0.841165	up
MAP_1552		hypothetical protein	-2.00574	-1.00414	down
MAP_1555c		acyl carrier protein	-2.78482	-1.47758	down
MAP_1564c		short chain dehydrogenase	2.75403	1.46154	up
MAP_1565	modA	ModA	1.57499	0.655343	up
MAP_1569	modD	ModD	1.51624	0.600494	up
MAP_1570		hypothetical protein	1.72456	0.786226	up
MAP_1571	adhA_1	AdhA_1	1.51291	0.59733	up
MAP_1572c		hypothetical protein	1.84892	0.886683	up
MAP_1579c		hypothetical protein	1.52319	0.607098	up
MAP_1588c	ahpD	AhpD	1.92714	0.946464	up
MAP_1589c	ahpC	AhpC	1.89817	0.924605	up
MAP_1609c	fbpB	FbpB	-2.7892	-1.47985	down
MAP_1612c		hypothetical protein	1.95604	0.967937	up
MAP_1613c	adhA_2	AdhA_2	2.41592	1.27257	up
MAP_1622c		hypothetical protein	1.59158	0.67046	up
MAP_1628		hypothetical protein	1.83046	0.872206	up
MAP_1629c	aao	Aao	1.71755	0.780353	up
MAP_1630c		hypothetical protein	1.64521	0.71827	up
MAP_1631c		hypothetical protein	2.01477	1.01062	up
MAP_1646c		hypothetical protein	-1.52194	-0.605912	down
MAP_1647	fadD31	acyl-CoA synthase	1.58704	0.666338	up
MAP_1653	tpx	thiol peroxidase	-2.84923	-1.51057	down
MAP_1661c		hypothetical protein	-2.42595	-1.27855	down
MAP_1669c	furA	FurA	2.18749	1.12928	up
MAP_1670c	lppS_1	LppS_1	1.55093	0.633135	up
MAP_1680c		hypothetical protein	-2.018	-1.01293	down
MAP_1686		hypothetical protein	1.52667	0.61039	up
MAP_1691c		hypothetical protein	-1.58389	-0.663469	down
MAP_1699	thiI	ThiI	-1.91062	-0.934038	down
MAP_1701c		acetyl-CoA carboxylase	1.66627	0.736625	up
MAP_1708		hypothetical protein	-1.59881	-0.676995	down
MAP_1710		hypothetical protein	-1.53874	-0.621746	down
MAP_1712		hypothetical protein	-1.99673	-0.997638	down
MAP_1714	fadA_2	acetyl-CoA acetyltransferase	-1.98198	-0.986944	down
MAP_1715	fadB_2	FadB_2	-1.51064	-0.595162	down
MAP_1716		short chain dehydrogenase	-1.73024	-0.790972	down
MAP_1723		hypothetical protein	1.81915	0.863264	up
MAP_1726c		hypothetical protein	-1.53218	-0.615589	down
MAP_1728c	yfnB	YfnB	1.83883	0.878791	up
MAP_1729c		hypothetical protein	1.58117	0.660989	up
MAP_1734		hypothetical protein	1.60194	0.679819	up
MAP_1741c		hypothetical protein	-2.37542	-1.24818	down
MAP_1742c		hypothetical protein	-1.53309	-0.616439	down
MAP_1743c		hypothetical protein	-2.21712	-1.14869	down
MAP_1744		hypothetical protein	-1.92163	-0.94233	down
MAP_1746c		hypothetical protein	-1.50726	-0.591925	down
MAP_1769c		hypothetical protein	1.72207	0.784141	up
MAP_1780c	lipT	LipT	2.36881	1.24416	up
MAP_1781	lppI	LppI	1.77106	0.824612	up
MAP_1783		hypothetical protein	1.98197	0.986938	up
MAP_1788		hypothetical protein	2.94298	1.55728	up
MAP_1800c		hypothetical protein	1.60544	0.682967	up
MAP_1801c		hypothetical protein	2.33102	1.22096	up
MAP_1802c		hypothetical protein	2.88379	1.52796	up
MAP_1814		hypothetical protein	-1.60711	-0.684467	down
MAP_1820		hypothetical protein	-1.81897	-0.863123	down
MAP_1823c	pepE	PepE	1.65721	0.728757	up
MAP_1846c	hisG	ATP phosphoribosyltransferase	-2.4766	-1.30836	down
MAP_1849		hypothetical protein	-1.62925	-0.704209	down
MAP_1852		hypothetical protein	-1.51213	-0.596586	down
MAP_1857		hypothetical protein	-1.54885	-0.631196	down
MAP_1873c		hypothetical protein	2.04012	1.02866	up
MAP_1889c	wag31	Wag31	-1.54525	-0.627836	down
MAP_1890c		hypothetical protein	-1.68007	-0.748521	down
MAP_1891c		hypothetical protein	-2.79528	-1.48299	down
MAP_1894c	ftsZ	cell division protein FtsZ	-2.30726	-1.20618	down
MAP_1928c		hypothetical protein	-2.21804	-1.14929	down
MAP_1932	ctaE	CtaE	-2.41795	-1.27379	down
MAP_1933	qcrC	QcrC	-1.98943	-0.992356	down
MAP_1934	qcrA	QcrA	-2.14448	-1.10063	down
MAP_1935	qcrB	QcrB	-2.15076	-1.10485	down
MAP_1939c		hypothetical protein	-2.184	-1.12697	down
MAP_1940c	ctaC	CtaC	-1.76955	-0.82338	down
MAP_1968c		hypothetical protein	1.57766	0.657783	up
MAP_1978		hypothetical protein	1.51007	0.594615	up
MAP_1996	fabD	acyl-carrier-protein S-malonyltransferase	1.73786	0.797314	up
MAP_1997	acpM	acyl carrier protein	2.3391	1.22595	up
MAP_1998	kasA	3-oxoacyl-(acyl carrier protein) synthase	1.71359	0.777021	up
MAP_1999	kasB_1	3-oxoacyl-(acyl carrier protein) synthase	1.6822	0.750352	up
MAP_2000	accD6	AccD6( EC:6.4.1.3 )	1.75644	0.812655	up
MAP_2001c		hypothetical protein	1.51141	0.595892	up
MAP_2012c		hypothetical protein	1.53399	0.617293	up
MAP_2017	lppN	LppN	1.82329	0.866548	up
MAP_2018c		hypothetical protein	2.16804	1.11639	up
MAP_2020		hypothetical protein	1.68535	0.753051	up
MAP_2027c		hypothetical protein	2.53829	1.34386	up
MAP_2029c		hypothetical protein	1.58394	0.663522	up
MAP_2035	nirA_1	NirA_1	-1.87525	-0.907083	down
MAP_2036	cysH_1	phosphoadenosine phosphosulfate reductase	-1.92414	-0.944212	down
MAP_2045		hypothetical protein	-1.53033	-0.613846	down
MAP_2048	lppO	LppO	-1.53773	-0.620798	down
MAP_2053		hypothetical protein	1.98696	0.990561	up
MAP_2057		haloalkane dehalogenase	-1.7934	-0.842694	down
MAP_2065		hypothetical protein	-2.48985	-1.31606	down
MAP_2066		hypothetical protein	-1.94432	-0.959264	down
MAP_2075c		hypothetical protein	2.39444	1.25969	up
MAP_2076c		hypothetical protein	2.41507	1.27207	up
MAP_2077c		hypothetical protein	1.58046	0.660347	up
MAP_2078c		hypothetical protein	1.85934	0.894789	up
MAP_2086c		hypothetical protein	-3.514	-1.81311	down
MAP_2099		hypothetical protein	1.92696	0.946327	up
MAP_2102c	narK3_1	NarK3_1	1.54661	0.629109	up
MAP_2104	fdhF	FdhF	1.81324	0.858572	up
MAP_2122		hypothetical protein	1.79222	0.84175	up
MAP_2123	cysK	CysK( EC:2.5.1.47 )	1.9677	0.976507	up
MAP_2124	cysE	CysE( EC:2.3.1.30 )	2.15619	1.10849	up
MAP_2137c	glyS	glycyl-tRNA synthetase	-1.50712	-0.591795	down
MAP_2143	amiA2	amidase	-1.61951	-0.695553	down
MAP_2144		hypothetical protein	1.61085	0.687821	up
MAP_2162c	dnaJ2	DnaJ2	1.51186	0.596328	up
MAP_2167c		hypothetical protein	-2.20032	-1.13771	down
MAP_2168c		hypothetical protein	1.93008	0.948657	up
MAP_2173c	mbtE	MbtE	2.34872	1.23188	up
MAP_2174c	mbtD	MbtD	2.11037	1.07749	up
MAP_2175c	mbtC	MbtC	2.07624	1.05397	up
MAP_2197	lipK	LipK	-1.80763	-0.854102	down
MAP_2198		hypothetical protein	-1.90393	-0.928984	down
MAP_2199		hypothetical protein	-1.8166	-0.86124	down
MAP_2200		hypothetical protein	-1.62373	-0.699309	down
MAP_2202c		hypothetical protein	-1.52794	-0.611584	down
MAP_2205c	trpE2	anthranilate synthase component I	-2.58579	-1.3706	down
MAP_2206		hypothetical protein	-1.77613	-0.828737	down
MAP_2208	nirA_2	NirA_2	1.69179	0.758547	up
MAP_2209	cysH_2	phosphoadenosine phosphosulfate reductase	1.50095	0.585872	up
MAP_2211c	cysW	CysW	1.67596	0.744992	up
MAP_2234		hypothetical protein	-1.74219	-0.800901	down
MAP_2235	fadD21_1	acyl-CoA synthase	-1.58496	-0.664446	down
MAP_2245c		hypothetical protein	1.83747	0.87772	up
MAP_2246c		hypothetical protein	2.65676	1.40967	up
MAP_2247c	proA	gamma-glutamyl phosphate reductase( EC:1.2.1.41 )	2.91024	1.54114	up
MAP_2283	lipP	LipP	1.5511	0.633293	up
MAP_2290c		hypothetical protein	-1.62943	-0.704369	down
MAP_2297c		hypothetical protein	1.54003	0.622957	up
MAP_2305		hypothetical protein	-1.64584	-0.718826	down
MAP_2307c	pdhC	dihydrolipoamide acetyltransferase	-1.65461	-0.726491	down
MAP_2308c	pdhB	PdhB	-1.60474	-0.682338	down
MAP_2313c	accA1	AccA1	1.74532	0.803494	up
MAP_2314c	accD1	AccD1	1.62398	0.699533	up
MAP_2315		hypothetical protein	1.52354	0.607423	up
MAP_2320		oligoribonuclease	-1.5451	-0.627703	down
MAP_2328c		hypothetical protein	-1.5267	-0.610415	down
MAP_2329	bcp	Bcp	-1.94924	-0.962915	down
MAP_2337c		hypothetical protein	1.54814	0.630539	up
MAP_2340c		hypothetical protein	1.50204	0.586926	up
MAP_2341c		hypothetical protein	1.82652	0.869095	up
MAP_2343c		hypothetical protein	1.70147	0.766778	up
MAP_2344		hypothetical protein	1.5577	0.639417	up
MAP_2345c		hypothetical protein	2.22265	1.15228	up
MAP_2346c		hypothetical protein	1.56839	0.649283	up
MAP_2353		hypothetical protein	1.9321	0.950168	up
MAP_2369c		hypothetical protein	1.6631	0.733877	up
MAP_2370c		hypothetical protein	-1.51117	-0.595666	down
MAP_2375c		hypothetical protein	1.50907	0.593657	up
MAP_2378		hypothetical protein	1.53574	0.618932	up
MAP_2379		hypothetical protein	1.59322	0.671946	up
MAP_2391		hypothetical protein	-1.52358	-0.607462	down
MAP_2394		hypothetical protein	1.55709	0.63885	up
MAP_2396c		hypothetical protein	1.52198	0.605953	up
MAP_2402		hypothetical protein	1.59855	0.676764	up
MAP_2403c		hypothetical protein	1.7548	0.811311	up
MAP_2406c		hypothetical protein	2.50307	1.3237	up
MAP_2407c	fadA3	acetyl-CoA acetyltransferase( EC:2.3.1.9 )	2.62041	1.38979	up
MAP_2408c	fabG	3-ketoacyl-(acyl-carrier-protein) reductase	3.56669	1.83459	up
MAP_2409	fadE25_3	FadE25_3	4.17452	2.06161	up
MAP_2410		hypothetical protein	3.29606	1.72074	up
MAP_2414c		hypothetical protein	-1.8029	-0.850323	down
MAP_2418		hypothetical protein	1.60437	0.682005	up
MAP_2422c	rph	ribonuclease PH( EC:2.7.7.56 )	-1.51636	-0.600611	down
MAP_2429c	clpS	ATP-dependent Clp protease adaptor protein ClpS	1.88154	0.911917	up
MAP_2433		hypothetical protein	1.79132	0.841019	up
MAP_2436c	fadA4	acetyl-CoA acetyltransferase( EC:2.3.1.9 )	1.58457	0.664095	up
MAP_2439c		hypothetical protein	1.85383	0.890512	up
MAP_2440		hypothetical protein	-1.67518	-0.744318	down
MAP_2449c		hypothetical protein	-1.70767	-0.772033	down
MAP_2450c	atpC	ATP synthase subunit epsilon( EC:3.6.3.14 )	-2.53182	-1.34017	down
MAP_2451c	atpD	ATP synthase subunit B	-2.48021	-1.31046	down
MAP_2452c	atpG	ATP synthase subunit C	-2.52753	-1.33773	down
MAP_2453c	atpA	ATP synthase subunit A	-2.83127	-1.50145	down
MAP_2454c	atpH	AtpH	-2.84913	-1.51052	down
MAP_2455c	atpF	ATP synthase subunit B	-2.85887	-1.51544	down
MAP_2456c	atpE	ATP synthase subunit C	-2.70681	-1.43659	down
MAP_2457c	atpB	ATP synthase subunit A	-3.13152	-1.64686	down
MAP_2458c		hypothetical protein	-2.83007	-1.50084	down
MAP_2472		hypothetical protein	1.66344	0.734172	up
MAP_2484c	cysN	binfunctional sulfate adenylyltransferase subunit 1/adenylylsulfate kinase protein( EC:2.7.7.4 )	-2.20314	-1.13956	down
MAP_2485c	cysD	sulfate adenylyltransferase subunit 2( EC:2.7.7.4 )	-1.78369	-0.834866	down
MAP_2492c		hypothetical protein	1.54081	0.623693	up
MAP_2493c		hypothetical protein	-1.57821	-0.658286	down
MAP_2495		hypothetical protein	1.66117	0.732195	up
MAP_2513c		hypothetical protein	-1.58761	-0.666859	down
MAP_2516		hypothetical protein	-2.25758	-1.17478	down
MAP_2528		hypothetical protein( EC:1.1.1.275 )	1.93671	0.953608	up
MAP_2537		hypothetical protein	-1.53987	-0.622806	down
MAP_2540c		hypothetical protein	-2.51075	-1.32812	down
MAP_2541c	mdh	malate dehydrogenase( EC:1.1.1.82 )	-2.22162	-1.15161	down
MAP_2556c		hypothetical protein	1.72029	0.782649	up
MAP_2557c	sigE	RNA polymerase sigma-70 factor	1.69932	0.764961	up
MAP_2578		hypothetical protein	1.52005	0.604123	up
MAP_2582c		hypothetical protein	-2.1871	-1.12902	down
MAP_2583c		hypothetical protein	-2.97929	-1.57497	down
MAP_2591		hypothetical protein	-2.1008	-1.07094	down
MAP_2592c		hypothetical protein	-1.69063	-0.757559	down
MAP_2609		hypothetical protein	1.70244	0.767604	up
MAP_2612c		hypothetical protein	-1.58562	-0.665047	down
MAP_2616c		hypothetical protein	-1.57989	-0.659826	down
MAP_2619c	narH	NarH( EC:1.7.99.4 )	1.59387	0.672537	up
MAP_2620c	narG	NarG	1.59539	0.673911	up
MAP_2625		hypothetical protein	-1.51355	-0.597937	down
MAP_2632c		hypothetical protein	1.51678	0.601011	up
MAP_2637c		hypothetical protein	1.54368	0.626378	up
MAP_2639	echA11	enoyl-CoA hydratase	-1.57302	-0.653535	down
MAP_2680c		hypothetical protein	1.71642	0.779399	up
MAP_2683		hypothetical protein	-1.70953	-0.773598	down
MAP_2684c	lytB'	4-hydroxy-3-methylbut-2-enyl diphosphate reductase( EC:1.17.1.2 )	1.89856	0.924906	up
MAP_2698c	desA2	DesA2	-1.57418	-0.654602	down
MAP_2700	coaA	pantothenate kinase( EC:2.7.1.33 )	-1.58958	-0.668648	down
MAP_2701c		hypothetical protein	-2.07347	-1.05205	down
MAP_2705c		hypothetical protein( EC:5.3.3.1 )	-1.55934	-0.640934	down
MAP_2720c		hypothetical protein	2.07873	1.05571	up
MAP_2742		hypothetical protein	-1.51198	-0.596436	down
MAP_2743c		hypothetical protein	-1.58513	-0.6646	down
MAP_2746		hypothetical protein	1.55695	0.638718	up
MAP_2749c		hypothetical protein	-1.51836	-0.602514	down
MAP_2800	echA15	enoyl-CoA hydratase	-1.78349	-0.834705	down
MAP_2803c	dxs	1-deoxy-D-xylulose-5-phosphate synthase( EC:2.2.1.7 )	1.89198	0.9199	up
MAP_2810c		hypothetical protein	1.53124	0.614705	up
MAP_2821		hypothetical protein	-2.58805	-1.37186	down
MAP_2824c		hypothetical protein	1.70873	0.772928	up
MAP_2826	sigB	RNA polymerase sigma factor	3.61652	1.8546	up
MAP_2831		hypothetical protein	-1.86805	-0.901533	down
MAP_2838c	fadE20_2	FadE20_2	2.38923	1.25654	up
MAP_2839c	hflX	HflX	-2.4847	-1.31307	down
MAP_2843c		hypothetical protein	-1.60408	-0.681745	down
MAP_2854c		hypothetical protein	1.61641	0.692794	up
MAP_2855c	35kd_ag	35kd_ag	1.73378	0.793922	up
MAP_2856c		hypothetical protein	2.42337	1.27702	up
MAP_2860		hypothetical protein	-1.56239	-0.643754	down
MAP_2885c		hypothetical protein	-1.54228	-0.625068	down
MAP_2899c		hypothetical protein	1.50612	0.590836	up
MAP_2913c	proS	prolyl-tRNA synthetase	-1.63735	-0.711364	down
MAP_2915c	efpA_2	EfpA_2	1.85889	0.89444	up
MAP_2932c		hypothetical protein	-1.52568	-0.609452	down
MAP_2941c		hypothetical protein	-1.56306	-0.644376	down
MAP_2945c	frr	ribosome releasing factor	-1.65867	-0.730023	down
MAP_2946c	pyrH	uridylate kinase	-1.50595	-0.590673	down
MAP_2952c		hypothetical protein	-2.07587	-1.05371	down
MAP_2972c	rplS	50S ribosomal protein L19	-1.9029	-0.928199	down
MAP_2973	lppW	LppW	-1.51768	-0.601866	down
MAP_2982c		hypothetical protein	-1.78594	-0.836684	down
MAP_2985		hypothetical protein	-1.66937	-0.739302	down
MAP_2999		hypothetical protein	-1.52236	-0.60631	down
MAP_3000c		acetolactate synthase large subunit	-2.12474	-1.08729	down
MAP_3006c	lipN	LipN	-1.71313	-0.776639	down
MAP_3015		short chain dehydrogenase	1.61256	0.689349	up
MAP_3024c	hupB	HupB	-1.6876	-0.754969	down
MAP_3026c	leuC	isopropylmalate isomerase large subunit( EC:4.2.1.33 )	-2.08533	-1.06028	down
MAP_3027		hypothetical protein	-1.86342	-0.897953	down
MAP_3028		hypothetical protein	-1.57944	-0.659414	down
MAP_3035		hypothetical protein	1.80501	0.852005	up
MAP_3040c		hypothetical protein	-1.68459	-0.752399	down
MAP_3046c	gatC	aspartyl/glutamyl-tRNA amidotransferase subunit C	-1.71363	-0.777059	down
MAP_3057c		tRNA (5-methylaminomethyl-2-thiouridylate)-methyltransferase	2.01638	1.01177	up
MAP_3058c		hypothetical protein	1.91056	0.933999	up
MAP_3059c		hypothetical protein	-1.6255	-0.700883	down
MAP_3067c		hypothetical protein	-1.62628	-0.701574	down
MAP_3079c		isopentenyl pyrophosphate isomerase( EC:5.3.3.2 )	2.08426	1.05953	up
MAP_3082c		hypothetical protein	-1.53491	-0.618154	down
MAP_3098c		hypothetical protein	-1.84892	-0.886682	down
MAP_3139c		hypothetical protein	1.52597	0.609724	up
MAP_3146c	pgmA	phosphoglucomutase	1.70748	0.77187	up
MAP_3153		hypothetical protein	2.13245	1.09252	up
MAP_3154		hypothetical protein	2.63862	1.39978	up
MAP_3160		hypothetical protein	1.53865	0.621667	up
MAP_3164		hypothetical protein	1.55957	0.641147	up
MAP_3172c	ftsE	FtsE	-1.552	-0.63413	down
MAP_3178c		hypothetical protein	-1.53714	-0.62025	down
MAP_3179c		hypothetical protein	-3.72356	-1.89668	down
MAP_3180		hypothetical protein	-1.68155	-0.749788	down
MAP_3188	fadE24	FadE24	-2.48012	-1.31041	down
MAP_3189	fadE23	FadE23	-2.66188	-1.41245	down
MAP_3190	fadB4	FadB4	-1.69494	-0.761236	down
MAP_3193		hypothetical protein	1.70015	0.765661	up
MAP_3194		hypothetical protein	1.63848	0.712355	up
MAP_3199		hypothetical protein	-1.51213	-0.596582	down
MAP_3200		hypothetical protein	-1.75817	-0.814074	down
MAP_3201	nuoA	NADH dehydrogenase alpha subunit	-2.34348	-1.22865	down
MAP_3202	nuoB	NADH dehydrogenase beta subunit( EC:1.6.5.3 )	-2.20412	-1.1402	down
MAP_3203	nuoC	NADH dehydrogenase subunit C	-2.02792	-1.02	down
MAP_3204	nuoD	NADH dehydrogenase delta subunit	-2.08144	-1.05758	down
MAP_3209	nuoI_2	NADH dehydrogenase subunit I	-2.08031	-1.0568	down
MAP_3210	nuoJ	NADH dehydrogenase subunit J	-1.59074	-0.669698	down
MAP_3230c		hypothetical protein	-1.96519	-0.974668	down
MAP_3238		hypothetical protein	1.74611	0.804145	up
MAP_3239		hypothetical protein	1.58181	0.661579	up
MAP_3240		hypothetical protein	1.827	0.869473	up
MAP_3242		hypothetical protein	-1.70353	-0.768529	down
MAP_3243		hypothetical protein	1.7059	0.770535	up
MAP_3262c	glgX_2	GlgX_2	3.66098	1.87223	up
MAP_3265		hypothetical protein	1.55271	0.634789	up
MAP_3272		hypothetical protein	-1.65954	-0.730782	down
MAP_3275	narL_2	NarL_2	-1.54547	-0.628045	down
MAP_3293		hypothetical protein	1.79788	0.846297	up
MAP_3296c		hypothetical protein	-1.81307	-0.858436	down
MAP_3299c		hypothetical protein	-1.68826	-0.755538	down
MAP_3305c		hypothetical protein	-1.53653	-0.619678	down
MAP_3307c		hypothetical protein	2.2426	1.16517	up
MAP_3310		hypothetical protein	2.2296	1.15678	up
MAP_3311c		hypothetical protein	1.9854	0.989432	up
MAP_3325		short chain dehydrogenase	-1.70567	-0.770338	down
MAP_3332		hypothetical protein	1.72501	0.786608	up
MAP_3341		hypothetical protein	-1.9792	-0.984918	down
MAP_3342		hypothetical protein	-2.1472	-1.10246	down
MAP_3371		hypothetical protein	1.50318	0.588021	up
MAP_3384	ctpC	CtpC	-1.96319	-0.973198	down
MAP_3388c	pstS	PstS	1.58064	0.660507	up
MAP_3392c	fadE25_4	FadE25_4( EC:1.3.99.2 )	3.06843	1.6175	up
MAP_3420c		hypothetical protein	-1.53813	-0.621173	down
MAP_3423c	glpD2	GlpD2	1.84887	0.886645	up
MAP_3425		hypothetical protein	-1.58807	-0.667273	down
MAP_3441	sdhC	SdhC	-1.52115	-0.605161	down
MAP_3442	sdhD	SdhD	-1.65009	-0.722548	down
MAP_3443	sdhA	succinate dehydrogenase( EC:1.3.5.1 )	-1.643	-0.71633	down
MAP_3444	sdhB	succinate dehydrogenase	-1.87848	-0.909567	down
MAP_3445		hypothetical protein	-1.65734	-0.728866	down
MAP_3448		hypothetical protein	-1.72007	-0.782465	down
MAP_3459		hypothetical protein	2.01225	1.00881	up
MAP_3465		hypothetical protein	-1.66096	-0.732018	down
MAP_3475c		hypothetical protein	1.65252	0.72467	up
MAP_3499c		hypothetical protein	-2.12673	-1.08864	down
MAP_3516		hypothetical protein	1.6568	0.728399	up
MAP_3520c		hypothetical protein	1.56167	0.643091	up
MAP_3531c	fbpC2	FbpC2	-1.54771	-0.630137	down
MAP_3533c		hypothetical protein	1.85652	0.892601	up
MAP_3535		hypothetical protein	1.66841	0.738476	up
MAP_3538		hypothetical protein	-1.79629	-0.845022	down
MAP_3552c		hypothetical protein	1.63416	0.708549	up
MAP_3553		hypothetical protein	5.86794	2.55285	up
MAP_3560		hypothetical protein	2.01088	1.00782	up
MAP_3564		hypothetical protein	1.51085	0.595362	up
MAP_3570c	fadE2	FadE2	-1.6753	-0.744416	down
MAP_3572	pntAA	PntAA	-1.88025	-0.910923	down
MAP_3573	pntAB	PntAB	-1.72818	-0.789255	down
MAP_3574	pntB	PntB	-2.53318	-1.34095	down
MAP_3577	fabG3_2	FabG3_2( EC:1.1.1.53 )	-1.57504	-0.655392	down
MAP_3599c		hypothetical protein	-1.95732	-0.968879	down
MAP_3601	fadD5	acyl-CoA synthase	-2.2393	-1.16305	down
MAP_3602		hypothetical protein	-1.54324	-0.625961	down
MAP_3603		hypothetical protein	-1.576	-0.656269	down
MAP_3604	mce1_2	Mce1_2	-1.8006	-0.848479	down
MAP_3606		hypothetical protein	-1.62512	-0.700548	down
MAP_3607		hypothetical protein	-1.52389	-0.607755	down
MAP_3609		hypothetical protein	-1.60527	-0.68282	down
MAP_3614		hypothetical protein	4.26417	2.09227	up
MAP_3615c	lprO	LprO	2.168	1.11636	up
MAP_3625	bglS	BglS	-2.50797	-1.32652	down
MAP_3626c		hypothetical protein	-1.80653	-0.85322	down
MAP_3630		hypothetical protein	-1.56812	-0.649035	down
MAP_3632		hypothetical protein	-1.66573	-0.736155	down
MAP_3637c	mmpL11	MmpL11	1.51224	0.596688	up
MAP_3643c	trmB	tRNA (guanine-N(7)-)-methyltransferase	1.51496	0.599279	up
MAP_3660		hypothetical protein	-1.5477	-0.630124	down
MAP_3661c		hypothetical protein	-1.69014	-0.757146	down
MAP_3664		hypothetical protein	-1.734	-0.794107	down
MAP_3666c		hypothetical protein	-2.0362	-1.02588	down
MAP_3668c		hypothetical protein	-1.64176	-0.71524	down
MAP_3671		hypothetical protein	-1.87439	-0.906423	down
MAP_3677		hypothetical protein	4.69372	2.23073	up
MAP_3678		hypothetical protein	3.8815	1.95661	up
MAP_3679		hypothetical protein	1.58206	0.661807	up
MAP_3680c		formate dehydrogenase( EC:1.2.1.2 )	2.04611	1.03289	up
MAP_3681		hypothetical protein	4.73749	2.24412	up
MAP_3682		hypothetical protein( EC:1.11.1.6 )	4.77388	2.25516	up
MAP_3683		hypothetical protein( EC:1.11.1.6 )	2.48324	1.31222	up
MAP_3693	fadA2	acetyl-CoA acetyltransferase	-1.72687	-0.788157	down
MAP_3694c	fadE5	FadE5	2.95274	1.56205	up
MAP_3697c		succinate dehydrogenase	-1.69451	-0.760872	down
MAP_3698c		succinate dehydrogenase	-1.65262	-0.724751	down
MAP_3699c		hypothetical protein	-1.64822	-0.720908	down
MAP_3701c	hsp	Hsp	1.58283	0.66251	up
MAP_3702	nirB	NirB	1.67609	0.745101	up
MAP_3703	nirD	NirD	1.62913	0.704098	up
MAP_3705c		hypothetical protein	1.55601	0.637852	up
MAP_3714	fadD2	acyl-CoA synthase	-1.54857	-0.630935	down
MAP_3721		hypothetical protein	1.58546	0.664903	up
MAP_3728		hypothetical protein	1.54321	0.625935	up
MAP_3733c		hypothetical protein	-1.51888	-0.603005	down
MAP_3753		hypothetical protein	-1.5325	-0.615886	down
MAP_3765		hypothetical protein	1.64378	0.717016	up
MAP_3796		hypothetical protein	2.05462	1.03887	up
MAP_3798c		hypothetical protein	2.92754	1.54969	up
MAP_3799		hypothetical protein	1.60841	0.685635	up
MAP_3800		hypothetical protein	2.41669	1.27303	up
MAP_3808c		hypothetical protein	1.51945	0.603552	up
MAP_3819		hypothetical protein	-1.60858	-0.685792	down
MAP_3821		hypothetical protein	1.69868	0.764417	up
MAP_3825	udgA	UdgA	-1.78504	-0.835959	down
MAP_3830c	aspC	aspartate aminotransferase	-1.65376	-0.72575	down
MAP_3883c		hypothetical protein	1.5268	0.610513	up
MAP_3887c		hypothetical protein	2.00393	1.00283	up
MAP_3897c	thiE	thiamine-phosphate pyrophosphorylase	-1.9149	-0.937268	down
MAP_3914c		hypothetical protein	1.53054	0.614041	up
MAP_3919		hypothetical protein	-2.60317	-1.38027	down
MAP_3920		hypothetical protein	-1.65176	-0.724005	down
MAP_3929c	pssA	PssA	-1.54062	-0.623514	down
MAP_3936	groEL	chaperonin GroEL	-5.82939	-2.54334	down
MAP_3940c		hypothetical protein	1.79689	0.845504	up
MAP_3942		hypothetical protein	1.96285	0.972951	up
MAP_3951c		hypothetical protein	1.50691	0.59159	up
MAP_3952		hypothetical protein( EC:1.2.1.3 )	-2.168	-1.11637	down
MAP_3961	aceA	isocitrate lyase	2.39127	1.25778	up
MAP_3972c		hypothetical protein	1.7953	0.844222	up
MAP_3973c		hypothetical protein	1.57314	0.653644	up
MAP_3978		hypothetical protein	1.55448	0.63643	up
MAP_3979		hypothetical protein	1.52517	0.608965	up
MAP_3995c	cmaA2	CmaA2( EC:2.1.1.79 )	-1.61715	-0.693451	down
MAP_3996c		hypothetical protein	-1.65714	-0.728697	down
MAP_4008		hypothetical protein	-2.22734	-1.15532	down
MAP_4010c		hypothetical protein	1.9717	0.97944	up
MAP_4011c		hypothetical protein	1.87226	0.904784	up
MAP_4041c	pitA	PitA	-2.0273	-1.01956	down
MAP_4054		hypothetical protein	-1.5991	-0.677258	down
MAP_4057c		hypothetical protein	1.5161	0.600365	up
MAP_4059	htpX	heat shock protein HtpX	2.85709	1.51455	up
MAP_4062c		hypothetical protein	1.54513	0.627732	up
MAP_4078		hypothetical protein	1.90491	0.929725	up
MAP_4093c		hypothetical protein	1.52745	0.611122	up
MAP_4116c	mmaA4	MmaA4( EC:2.1.1.79 )	-1.72019	-0.782569	down
MAP_4125	rplJ	50S ribosomal protein L10	-1.53359	-0.616909	down
MAP_4129		hypothetical protein	-1.87828	-0.909414	down
MAP_4133	fadE8	FadE8	1.63492	0.70922	up
MAP_4134	echA4	enoyl-CoA hydratase	1.88772	0.916647	up
MAP_4135		hypothetical protein	1.70445	0.769311	up
MAP_4145		hypothetical protein	-1.72302	-0.784937	down
MAP_4148c		hypothetical protein	1.53087	0.614355	up
MAP_4149		hypothetical protein( EC:1.1.1.274 )	1.62242	0.698146	up
MAP_4152		hypothetical protein	-2.26469	-1.17931	down
MAP_4154	lldD1	LldD1	-1.92564	-0.945342	down
MAP_4177	rplN	50S ribosomal protein L14	-1.53628	-0.619445	down
MAP_4179	rplE	50S ribosomal protein L5	-1.52306	-0.606972	down
MAP_4188	sppA	SppA	1.66121	0.732235	up
MAP_4191c		hypothetical protein	1.58468	0.664187	up
MAP_4213c	mmsB	MmsB( EC:1.1.1.31 )	1.71265	0.776229	up
MAP_4233	rpoA	DNA-directed RNA polymerase alpha subunit	-1.53046	-0.613965	down
MAP_4236c		hypothetical protein	1.94023	0.956225	up
MAP_4249		hypothetical protein	1.55811	0.639795	up
MAP_4252c		hypothetical protein	-1.91571	-0.937879	down
MAP_4257	gadB	GadB( EC:4.1.1.15 )	1.69089	0.757784	up
MAP_4258	alr	alanine racemase	1.80919	0.85534	up
MAP_4259		hypothetical protein	2.45199	1.29395	up
MAP_4260		hypothetical protein	1.81808	0.862415	up
MAP_4261		hypothetical protein	2.11112	1.07801	up
MAP_4262	rimI	RimI	1.84925	0.886942	up
MAP_4264	groES	co-chaperonin GroES	-4.60938	-2.20457	down
MAP_4265	groEL	chaperonin GroEL	-3.44535	-1.78465	down
MAP_4273c	whiB3	WhiB3	-2.95448	-1.5629	down
MAP_4292		hypothetical protein	2.02532	1.01815	up
MAP_4300		hypothetical protein	1.55996	0.641508	up
MAP_4308c		fructose-bisphosphate aldolase	-1.64703	-0.719863	down
MAP_4314		hypothetical protein	1.61634	0.692735	up
MAP_4316		hypothetical protein	-1.74277	-0.801381	down
MAP_4320		hypothetical protein	-1.74449	-0.802806	down

## Sheet: pH 5.5
Gene ID	Gene Symbol	Gene name	Fold change	Log Fold change	Regulation
MAP_0023c		hypothetical protein	-1.52602	-0.609769	down
MAP_0029c		hypothetical protein	1.50191	0.586798	up
MAP_0032c	fadE25_1	FadE25_1	-1.7352	-0.795105	down
MAP_0037		hypothetical protein	1.5827	0.662388	up
MAP_0073c		hypothetical protein	1.65698	0.728555	up
MAP_0080c		hypothetical protein	1.54823	0.63062	up
MAP_0084c		hypothetical protein	-1.63509	-0.709368	down
MAP_0090c		hypothetical protein	-1.51824	-0.602403	down
MAP_0098c		hypothetical protein	-1.83121	-0.872794	down
MAP_0105c		hypothetical protein	3.16762	1.6634	up
MAP_0118		hypothetical protein	-1.70343	-0.768446	down
MAP_0130		hypothetical protein	-2.4201	-1.27507	down
MAP_0133c		hypothetical protein	-2.46638	-1.3024	down
MAP_0140		hypothetical protein	1.81184	0.857456	up
MAP_0141		hypothetical protein	1.85879	0.894367	up
MAP_0143		hypothetical protein	-1.83359	-0.874671	down
MAP_0179c		hypothetical protein	-1.83119	-0.872782	down
MAP_0180		hypothetical protein	-2.02129	-1.01527	down
MAP_0185c		hypothetical protein	2.74938	1.45911	up
MAP_0192c		hypothetical protein	-2.13607	-1.09496	down
MAP_0199		hypothetical protein	-1.55916	-0.640768	down
MAP_0246c		hypothetical protein	-3.80607	-1.9283	down
MAP_0247c		hypothetical protein	-2.32473	-1.21706	down
MAP_0257		hypothetical protein	-5.32593	-2.41303	down
MAP_0258		hypothetical protein	-4.30188	-2.10497	down
MAP_0297c		hypothetical protein( EC:4.2.1.79 )	1.50054	0.585482	up
MAP_0302c		hypothetical protein	-1.64822	-0.720906	down
MAP_0308c		hypothetical protein	1.74409	0.802474	up
MAP_0324		hypothetical protein	-1.55932	-0.640919	down
MAP_0339c		hypothetical protein	-2.15036	-1.10458	down
MAP_0343		hypothetical protein	-1.83703	-0.877374	down
MAP_0352c		hypothetical protein	1.67601	0.745033	up
MAP_0353	glpK	glycerol kinase( EC:2.7.1.30 )	1.56821	0.649114	up
MAP_0371		hypothetical protein	-2.7937	-1.48218	down
MAP_0372	pfpI	PfpI	-1.69522	-0.761471	down
MAP_0373		hypothetical protein	-1.95811	-0.969465	down
MAP_0383		hypothetical protein	-1.90679	-0.931149	down
MAP_0393	whiB4	WhiB4	-1.58967	-0.668725	down
MAP_0428		hypothetical protein	1.80105	0.848837	up
MAP_0434		hypothetical protein	-1.73254	-0.792892	down
MAP_0441	PE_3	PE_3	-21.2949	-4.41244	down
MAP_0442		hypothetical protein	-3.24053	-1.69623	down
MAP_0443c		hypothetical protein	-6.59985	-2.72243	down
MAP_0455		hypothetical protein	-1.75029	-0.807596	down
MAP_0456	panC	pantoate--beta-alanine ligase( EC:6.3.2.1 )	-2.04324	-1.03086	down
MAP_0457	panD	aspartate 1-decarboxylase precursor( EC:4.1.1.11 )	-1.51489	-0.599213	down
MAP_0463		hypothetical protein	1.55159	0.633749	up
MAP_0470		hypothetical protein	-1.79956	-0.847642	down
MAP_0482		hypothetical protein	1.594	0.672652	up
MAP_0494		hypothetical protein	-1.54272	-0.625479	down
MAP_0532		acetaldehyde dehydrogenase	-1.61691	-0.693238	down
MAP_0534		hypothetical protein	1.62315	0.698793	up
MAP_0557c		hypothetical protein	2.26555	1.17986	up
MAP_0584		hypothetical protein	-3.02767	-1.59821	down
MAP_0585		hypothetical protein	-1.99744	-0.99815	down
MAP_0591	phoP	PhoP	1.87435	0.906392	up
MAP_0614	hemH	phosphoribosylaminoimidazole-succinocarboxamide synthase	1.5228	0.606723	up
MAP_0616c		hypothetical protein	2.6422	1.40174	up
MAP_0617		hypothetical protein	3.70489	1.88943	up
MAP_0619c		hypothetical protein	1.78273	0.834085	up
MAP_0620		hypothetical protein	2.01532	1.01101	up
MAP_0629c		hypothetical protein	1.50054	0.58548	up
MAP_0634c		hypothetical protein	-2.60835	-1.38314	down
MAP_0650		hypothetical protein	1.55623	0.63806	up
MAP_0657c		hypothetical protein	-2.20863	-1.14315	down
MAP_0658c	desA1	DesA1	-1.53031	-0.613826	down
MAP_0661c		hypothetical protein	-1.65654	-0.728173	down
MAP_0662c		hypothetical protein	2.14702	1.10233	up
MAP_0671		hypothetical protein	-1.79761	-0.846078	down
MAP_0672c		short chain dehydrogenase	-1.72138	-0.783564	down
MAP_0689c	narL_1	NarL_1	-1.61582	-0.692265	down
MAP_0700		hypothetical protein	-1.6251	-0.70053	down
MAP_0767c		hypothetical protein	-1.54488	-0.627492	down
MAP_0793c		hypothetical protein	1.55733	0.639078	up
MAP_0806c	moaD2	MoaD2	-1.92622	-0.945774	down
MAP_0811	fadE10	FadE10	-1.59528	-0.67381	down
MAP_0825	fprB	FprB( EC:1.18.1.2 )	-1.75382	-0.810502	down
MAP_0836		hypothetical protein	-2.39328	-1.25899	down
MAP_0837		hypothetical protein	-1.594	-0.672647	down
MAP_0847		hypothetical protein	1.94124	0.956976	up
MAP_0898		acetyl-CoA acetyltransferase	1.65519	0.727001	up
MAP_0907		hypothetical protein( EC:1.1.1.274 )	1.67159	0.741223	up
MAP_0921c		hypothetical protein	-1.73753	-0.797034	down
MAP_0922c		hypothetical protein	-1.80484	-0.851873	down
MAP_0931		hypothetical protein	1.61181	0.688682	up
MAP_0959		hypothetical protein	-1.60652	-0.683939	down
MAP_0961c		hypothetical protein	1.66947	0.739388	up
MAP_0963c		hypothetical protein	1.69431	0.760699	up
MAP_0965c		hypothetical protein	1.94654	0.960914	up
MAP_0986c	lysA_1	LysA_1	1.55157	0.63373	up
MAP_0993		hypothetical protein	1.57102	0.651701	up
MAP_1001c		hypothetical protein	-1.71566	-0.778763	down
MAP_1002c		hypothetical protein	-2.423	-1.27679	down
MAP_1007		hypothetical protein	-1.56268	-0.644023	down
MAP_1014		hypothetical protein	-3.54917	-1.82748	down
MAP_1015		hypothetical protein	-2.89717	-1.53464	down
MAP_1023	lipU	LipU	1.54941	0.631721	up
MAP_1039		hypothetical protein	-1.74632	-0.804319	down
MAP_1040c	fadD9	FadD9	2.39308	1.25887	up
MAP_1068		hypothetical protein	-1.62372	-0.699307	down
MAP_1084c		hypothetical protein	-2.1851	-1.1277	down
MAP_1085		hypothetical protein	-1.51668	-0.600921	down
MAP_1131		hypothetical protein	3.21389	1.68432	up
MAP_1132c		hypothetical protein	7.22189	2.85238	up
MAP_1152		hypothetical protein	-1.51484	-0.599164	down
MAP_1156		hypothetical protein	1.53157	0.615016	up
MAP_1173c		hypothetical protein	-1.70765	-0.772011	down
MAP_1196	trxB	TrxB	-1.56697	-0.647973	down
MAP_1203		hypothetical protein	1.76266	0.817755	up
MAP_1204		hypothetical protein	1.78875	0.838949	up
MAP_1220c		hypothetical protein	1.93335	0.951106	up
MAP_1221		hypothetical protein	1.66917	0.73913	up
MAP_1225	mutA	MutA	1.54501	0.627614	up
MAP_1226	mutB	methylmalonyl-CoA mutase( EC:5.4.99.2 )	1.85717	0.893105	up
MAP_1228	lipL	LipL	1.79408	0.843245	up
MAP_1240c	mmpL4_3	MmpL4_3	1.65797	0.729418	up
MAP_1245		hypothetical protein	2.0708	1.05019	up
MAP_1253c	glbN	GlbN	-1.67069	-0.740443	down
MAP_1260	fadD11_1	FadD11_1	-1.5801	-0.66002	down
MAP_1266c		hypothetical protein	1.65709	0.728654	up
MAP_1267		hypothetical protein	-1.9689	-0.977386	down
MAP_1272c		hypothetical protein	1.7213	0.783501	up
MAP_1282c		hypothetical protein	-1.88359	-0.913486	down
MAP_1288c		hypothetical protein	-1.57156	-0.652193	down
MAP_1289	nadA	quinolinate synthetase	-1.65946	-0.730717	down
MAP_1290	nadB	L-aspartate oxidase( EC:1.4.3.16 )	-2.40657	-1.26698	down
MAP_1291	nadC	nicotinate-nucleotide pyrophosphorylase( EC:2.4.2.19 )	-1.82676	-0.869283	down
MAP_1330c		hypothetical protein	2.22904	1.15642	up
MAP_1350c		hypothetical protein	-1.58605	-0.665437	down
MAP_1355	tsnR	TsnR	-1.5444	-0.627049	down
MAP_1356c		hypothetical protein	2.05743	1.04084	up
MAP_1360	pheT	phenylalanyl-tRNA synthetase beta subunit	1.6962	0.762308	up
MAP_1361	argC	N-acetyl-gamma-glutamyl-phosphate reductase	1.51118	0.595679	up
MAP_1367	argG	argininosuccinate synthase( EC:6.3.4.5 )	1.67641	0.745375	up
MAP_1370	pks7	Pks7	1.79774	0.846182	up
MAP_1375c		hypothetical protein	-2.64825	-1.40504	down
MAP_1387c		hypothetical protein	-2.25342	-1.17211	down
MAP_1388		hypothetical protein	1.50924	0.593819	up
MAP_1416c		hypothetical protein	-1.52762	-0.611287	down
MAP_1417c		hypothetical protein	-2.04288	-1.0306	down
MAP_1418c		hypothetical protein	-1.94325	-0.958472	down
MAP_1456		hypothetical protein	-3.39234	-1.76228	down
MAP_1474c	sigF_1	SigF_1	-1.54306	-0.625797	down
MAP_1488c		hypothetical protein	1.52339	0.607283	up
MAP_1496c		hypothetical protein	-2.23538	-1.16052	down
MAP_1505		hypothetical protein	1.5752	0.655538	up
MAP_1506		hypothetical protein	2.00141	1.00102	up
MAP_1520		hypothetical protein	2.08844	1.06243	up
MAP_1521		hypothetical protein	-4.04961	-2.01778	down
MAP_1522		hypothetical protein	-3.4497	-1.78647	down
MAP_1527c		hypothetical protein	1.65567	0.727419	up
MAP_1552		hypothetical protein	-1.80983	-0.855854	down
MAP_1555c		acyl carrier protein	-2.83354	-1.50261	down
MAP_1559c		hypothetical protein	-1.67987	-0.748348	down
MAP_1564c		short chain dehydrogenase	1.5806	0.660475	up
MAP_1590	oxyR	OxyR	-1.72657	-0.787906	down
MAP_1595	bfrA	BfrA	1.76335	0.818319	up
MAP_1600		hypothetical protein	1.52491	0.60872	up
MAP_1618c		hypothetical protein	1.73188	0.792338	up
MAP_1628		hypothetical protein	1.56559	0.646703	up
MAP_1639c		hypothetical protein	-2.12318	-1.08623	down
MAP_1644		hypothetical protein	-1.93956	-0.955732	down
MAP_1646c		hypothetical protein	1.51651	0.600751	up
MAP_1662c		hypothetical protein	-1.52261	-0.606547	down
MAP_1666c		hypothetical protein	2.08555	1.06042	up
MAP_1668c	katG	KatG( EC:1.11.1.6 )	-1.96656	-0.975673	down
MAP_1669c	furA	FurA	-1.94831	-0.962226	down
MAP_1675		hypothetical protein	-1.51186	-0.596322	down
MAP_1682c		hypothetical protein	-1.55194	-0.634076	down
MAP_1696c	hsp18_1	Hsp18_1	-1.84719	-0.885335	down
MAP_1698c	hsp18_2	Hsp18_2	-2.46623	-1.30231	down
MAP_1699	thiI	ThiI	-3.24033	-1.69614	down
MAP_1710		hypothetical protein	-2.48916	-1.31566	down
MAP_1712		hypothetical protein	-2.11276	-1.07913	down
MAP_1713	fadE20_1	FadE20_1	-1.68105	-0.749364	down
MAP_1714	fadA_2	acetyl-CoA acetyltransferase	-2.71564	-1.44129	down
MAP_1715	fadB_2	FadB_2	-1.69545	-0.761671	down
MAP_1716		short chain dehydrogenase	-2.19205	-1.13228	down
MAP_1741c		hypothetical protein	-1.77807	-0.830312	down
MAP_1743c		hypothetical protein	-1.98782	-0.991189	down
MAP_1744		hypothetical protein	-1.96273	-0.972859	down
MAP_1753		hypothetical protein	-1.5058	-0.590532	down
MAP_1754c		hypothetical protein	-1.83939	-0.879228	down
MAP_1755c		hypothetical protein	1.746	0.804052	up
MAP_1756c		hypothetical protein	1.58186	0.661623	up
MAP_1758c	nrtC	NrtC	1.75691	0.813041	up
MAP_1759c		hypothetical protein	2.09076	1.06403	up
MAP_1775		hypothetical protein	-4.20774	-2.07305	down
MAP_1780c	lipT	LipT	2.08353	1.05903	up
MAP_1788		hypothetical protein	1.55672	0.638511	up
MAP_1800c		hypothetical protein	1.60896	0.686128	up
MAP_1801c		hypothetical protein	2.06861	1.04866	up
MAP_1820		hypothetical protein	-1.53139	-0.614846	down
MAP_1823c	pepE	PepE	1.71567	0.778775	up
MAP_1848c		hypothetical protein	-1.52761	-0.611281	down
MAP_1849		hypothetical protein	-1.51743	-0.601633	down
MAP_1852		hypothetical protein	-1.50096	-0.585884	down
MAP_1862c		hypothetical protein	1.55243	0.634531	up
MAP_1884c		hypothetical protein	1.55494	0.636854	up
MAP_1890c		hypothetical protein	-1.79022	-0.840139	down
MAP_1915		hypothetical protein	-3.36214	-1.74938	down
MAP_1948	cobT	nicotinate-nucleotide--dimethylbenzimidazole phosphoribosyltransferase( EC:2.4.2.21 )	1.72492	0.786526	up
MAP_1970	panB	3-methyl-2-oxobutanoate hydroxymethyltransferase( EC:2.1.2.11 )	-1.584	-0.663568	down
MAP_1976		hypothetical protein	-1.59065	-0.669617	down
MAP_1993c		hypothetical protein	1.62941	0.704348	up
MAP_2004		hypothetical protein	1.5927	0.671471	up
MAP_2011		hypothetical protein	-1.84991	-0.887457	down
MAP_2020		hypothetical protein	1.7016	0.766888	up
MAP_2027c		hypothetical protein	1.53583	0.619023	up
MAP_2035	nirA_1	NirA_1	-2.09515	-1.06705	down
MAP_2036	cysH_1	phosphoadenosine phosphosulfate reductase	-2.22939	-1.15665	down
MAP_2038c		hypothetical protein	1.87763	0.908916	up
MAP_2045		hypothetical protein	1.59401	0.672663	up
MAP_2065		hypothetical protein	-1.61215	-0.688989	down
MAP_2076c		hypothetical protein	1.7608	0.816231	up
MAP_2086c		hypothetical protein	1.85294	0.889813	up
MAP_2117c		hypothetical protein	-2.59266	-1.37443	down
MAP_2118		hypothetical protein	-1.74813	-0.805809	down
MAP_2122		hypothetical protein	-2.44932	-1.29238	down
MAP_2159c		hypothetical protein	-1.7609	-0.816312	down
MAP_2165		hypothetical protein	-1.56248	-0.643841	down
MAP_2167c		hypothetical protein	-1.86841	-0.901814	down
MAP_2168c		hypothetical protein	1.91654	0.938507	up
MAP_2169c	mbtH_3	MbtH_3	1.63777	0.711734	up
MAP_2177c	mbtB	MbtB	-1.67849	-0.747166	down
MAP_2202c		hypothetical protein	-1.90874	-0.932619	down
MAP_2205c	trpE2	anthranilate synthase component I	-2.30416	-1.20424	down
MAP_2206		hypothetical protein	2.26531	1.17971	up
MAP_2232	mmpL10	MmpL10	1.57964	0.659593	up
MAP_2236		hypothetical protein	1.66963	0.739525	up
MAP_2238		hypothetical protein	2.68064	1.42258	up
MAP_2239	mmpL4_4	MmpL4_4	2.21996	1.15053	up
MAP_2245c		hypothetical protein	1.88105	0.911538	up
MAP_2246c		hypothetical protein	1.5444	0.627043	up
MAP_2257		hypothetical protein	2.69034	1.42779	up
MAP_2259	entB	EntB	-2.07142	-1.05062	down
MAP_2270c	folC	FolC	1.6759	0.744934	up
MAP_2281c	clpP	ATP-dependent Clp protease proteolytic subunit( EC:3.4.21.92 )	1.56996	0.650732	up
MAP_2283	lipP	LipP	-2.54343	-1.34677	down
MAP_2305		hypothetical protein	-1.87779	-0.909035	down
MAP_2310c	citE	CitE	-1.96709	-0.976065	down
MAP_2311c		hypothetical protein	-2.02047	-1.01469	down
MAP_2312c	fadE19	FadE19( EC:1.3.99.2 )	-2.92896	-1.55039	down
MAP_2324c		hypothetical protein	-2.86634	-1.51921	down
MAP_2345c		hypothetical protein	1.54274	0.625499	up
MAP_2359c		hypothetical protein	-1.50509	-0.589852	down
MAP_2369c		hypothetical protein	2.10726	1.07537	up
MAP_2377		hypothetical protein	-1.86116	-0.896206	down
MAP_2391		hypothetical protein	-2.50137	-1.32272	down
MAP_2392c		hypothetical protein	-1.51964	-0.60373	down
MAP_2414c		hypothetical protein	-1.72153	-0.783687	down
MAP_2439c		hypothetical protein	-1.61255	-0.689346	down
MAP_2453c	atpA	ATP synthase subunit A	-1.51991	-0.603989	down
MAP_2454c	atpH	AtpH	-1.64781	-0.720548	down
MAP_2455c	atpF	ATP synthase subunit B	-1.54534	-0.62792	down
MAP_2456c	atpE	ATP synthase subunit C	-1.6348	-0.709117	down
MAP_2457c	atpB	ATP synthase subunit A	-1.66223	-0.733117	down
MAP_2484c	cysN	binfunctional sulfate adenylyltransferase subunit 1/adenylylsulfate kinase protein( EC:2.7.7.4 )	-1.82993	-0.871792	down
MAP_2506c		hypothetical protein	-1.52694	-0.610648	down
MAP_2563		hypothetical protein	2.23529	1.16046	up
MAP_2578		hypothetical protein	2.7464	1.45754	up
MAP_2579c		hypothetical protein	2.02687	1.01925	up
MAP_2582c		hypothetical protein	-3.50182	-1.8081	down
MAP_2583c		hypothetical protein	-5.04573	-2.33506	down
MAP_2591		hypothetical protein	-1.78888	-0.839058	down
MAP_2594		hypothetical protein	-1.52317	-0.607078	down
MAP_2601		hypothetical protein	1.71107	0.7749	up
MAP_2619c	narH	NarH( EC:1.7.99.4 )	1.69829	0.764086	up
MAP_2620c	narG	NarG	1.59919	0.677346	up
MAP_2709c	tesB2	TesB2	-1.50917	-0.593758	down
MAP_2724c		hypothetical protein	-1.82369	-0.866857	down
MAP_2725c		hypothetical protein	-1.83858	-0.878588	down
MAP_2732c		hypothetical protein	2.60631	1.38201	up
MAP_2733c		hypothetical protein	2.12977	1.0907	up
MAP_2764c		hypothetical protein	1.71927	0.781794	up
MAP_2816c		hypothetical protein	-1.65236	-0.724527	down
MAP_2835c		hypothetical protein	-2.96573	-1.56839	down
MAP_2836	lexA	LexA repressor( EC:3.4.21.88 )	-1.66213	-0.733031	down
MAP_2866c		hypothetical protein	-1.53637	-0.619523	down
MAP_2879c		hypothetical protein	-1.98715	-0.990697	down
MAP_2899c		hypothetical protein	1.73246	0.792821	up
MAP_2914c		hypothetical protein	-2.93486	-1.55329	down
MAP_2947		hypothetical protein	-3.89145	-1.96031	down
MAP_2948		hypothetical protein	-2.2109	-1.14464	down
MAP_2949c		hypothetical protein	-1.52572	-0.609494	down
MAP_2951		hypothetical protein	-1.92608	-0.945665	down
MAP_2952c		hypothetical protein	-2.86373	-1.5179	down
MAP_2982c		hypothetical protein	-1.88581	-0.915182	down
MAP_2984		hypothetical protein	2.11123	1.07808	up
MAP_2997c		hypothetical protein	1.66014	0.731301	up
MAP_3000c		acetolactate synthase large subunit	-2.58704	-1.3713	down
MAP_3026c	leuC	isopropylmalate isomerase large subunit( EC:4.2.1.33 )	-2.29319	-1.19736	down
MAP_3027		hypothetical protein	-2.24316	-1.16553	down
MAP_3043c		hypothetical protein	-1.64861	-0.721252	down
MAP_3059c		hypothetical protein	1.76492	0.819601	up
MAP_3065		hypothetical protein	-1.50855	-0.59316	down
MAP_3067c		hypothetical protein	-2.00723	-1.00521	down
MAP_3071		hypothetical protein	1.57714	0.657311	up
MAP_3094c		hypothetical protein	-1.67879	-0.747423	down
MAP_3095c	nrdG	ribonucleotide-diphosphate reductase beta subunit	1.63913	0.712929	up
MAP_3098c		hypothetical protein	-2.199	-1.13684	down
MAP_3101c	nrdI	hypothetical protein	1.64069	0.714302	up
MAP_3110c		hypothetical protein	-1.62535	-0.700753	down
MAP_3111c		hypothetical protein	-1.99411	-0.995745	down
MAP_3113c		hypothetical protein	1.58644	0.665797	up
MAP_3117	ligB	DNA ligase	1.67878	0.747414	up
MAP_3130	mmpS2	MmpS2	2.0024	1.00173	up
MAP_3134c		hypothetical protein	1.54864	0.630999	up
MAP_3144c		hypothetical protein	-2.12193	-1.08538	down
MAP_3151		hypothetical protein	-1.61667	-0.693028	down
MAP_3153		hypothetical protein	-1.70041	-0.765881	down
MAP_3167c		hypothetical protein	-1.61435	-0.69095	down
MAP_3172c	ftsE	FtsE	-1.65636	-0.728016	down
MAP_3177		hypothetical protein	-1.51301	-0.597424	down
MAP_3178c		hypothetical protein	-1.58513	-0.664602	down
MAP_3179c		hypothetical protein	-2.90326	-1.53767	down
MAP_3188	fadE24	FadE24	-2.70883	-1.43767	down
MAP_3189	fadE23	FadE23	-3.32155	-1.73186	down
MAP_3212	nuoL	NADH dehydrogenase subunit L	1.56421	0.645435	up
MAP_3230c		hypothetical protein	-2.44762	-1.29138	down
MAP_3231c		hypothetical protein	-2.14945	-1.10397	down
MAP_3235c		hypothetical protein	-1.65497	-0.726802	down
MAP_3236	catB	CatB	-2.26508	-1.17956	down
MAP_3237c		hypothetical protein	-2.43917	-1.28639	down
MAP_3238		hypothetical protein	-2.1694	-1.11729	down
MAP_3239		hypothetical protein	-2.39066	-1.25741	down
MAP_3242		hypothetical protein	-1.82614	-0.868798	down
MAP_3251		hypothetical protein	1.84396	0.882808	up
MAP_3255		pyruvate decarboxylase	-1.89128	-0.919364	down
MAP_3256c		hypothetical protein	-1.53049	-0.613994	down
MAP_3257c		hypothetical protein	-1.52979	-0.613331	down
MAP_3262c	glgX_2	GlgX_2	-1.5445	-0.627143	down
MAP_3266c		hypothetical protein	-2.39109	-1.25767	down
MAP_3267c		hypothetical protein	-2.3785	-1.25005	down
MAP_3268	hsp18_3	Hsp18_3	-2.02473	-1.01773	down
MAP_3269		hypothetical protein	-1.60518	-0.682733	down
MAP_3272		hypothetical protein	-1.63812	-0.712044	down
MAP_3283c		hypothetical protein	1.60022	0.678269	up
MAP_3284c	fadD29	FadD29	2.22211	1.15193	up
MAP_3307c		hypothetical protein	1.64553	0.718548	up
MAP_3310		hypothetical protein	2.02476	1.01775	up
MAP_3311c		hypothetical protein	1.7164	0.779386	up
MAP_3362c	sahH	S-adenosyl-L-homocysteine hydrolase( EC:3.3.1.1 )	1.99758	0.99825	up
MAP_3372c	whiB2	WhiB2	1.777	0.829444	up
MAP_3384	ctpC	CtpC	-3.12754	-1.64503	down
MAP_3392c	fadE25_4	FadE25_4( EC:1.3.99.2 )	1.7374	0.796926	up
MAP_3406c	sigF_2	sigma factor SigF	-2.44519	-1.28994	down
MAP_3407c	rsbW	RsbW	-2.8322	-1.50192	down
MAP_3408c		hypothetical protein	-1.51864	-0.602783	down
MAP_3409c		hypothetical protein	-1.7043	-0.769177	down
MAP_3411c		hypothetical protein	-1.90991	-0.933502	down
MAP_3412		hypothetical protein	-1.60616	-0.683612	down
MAP_3495c		hypothetical protein	-1.55512	-0.637028	down
MAP_3516		hypothetical protein	1.51511	0.599427	up
MAP_3531c	fbpC2	FbpC2	1.55773	0.639447	up
MAP_3540c		hypothetical protein	-1.6828	-0.75086	down
MAP_3543		hypothetical protein	-1.7005	-0.765961	down
MAP_3547c		hypothetical protein	-1.5378	-0.620866	down
MAP_3553		hypothetical protein	3.32327	1.7326	up
MAP_3560		hypothetical protein	-3.03835	-1.60329	down
MAP_3581c		hypothetical protein	-1.50772	-0.592373	down
MAP_3599c		hypothetical protein	-1.65964	-0.730868	down
MAP_3614		hypothetical protein	4.68993	2.22957	up
MAP_3625	bglS	BglS	-3.23932	-1.69569	down
MAP_3626c		hypothetical protein	-2.15189	-1.1056	down
MAP_3628c		hypothetical protein	-2.15845	-1.11	down
MAP_3630		hypothetical protein	-1.96057	-0.971272	down
MAP_3631c	ilvD	dihydroxy-acid dehydratase	-1.63282	-0.707367	down
MAP_3632		hypothetical protein	-1.60914	-0.686294	down
MAP_3637c	mmpL11	MmpL11	1.81413	0.859275	up
MAP_3645		hypothetical protein	1.54905	0.631383	up
MAP_3664		hypothetical protein	-1.57247	-0.65303	down
MAP_3671		hypothetical protein	-1.80985	-0.85587	down
MAP_3677		hypothetical protein	1.50928	0.593856	up
MAP_3683		hypothetical protein( EC:1.11.1.6 )	-1.96783	-0.976605	down
MAP_3685c		hypothetical protein	-2.23101	-1.15769	down
MAP_3692c	fabG	3-ketoacyl-(acyl-carrier-protein) reductase	-2.06117	-1.04346	down
MAP_3693	fadA2	acetyl-CoA acetyltransferase	-2.95645	-1.56387	down
MAP_3702	nirB	NirB	1.84087	0.880386	up
MAP_3703	nirD	NirD	2.93169	1.55173	up
MAP_3705c		hypothetical protein	1.67935	0.747904	up
MAP_3707c	narK3_2	NarK3_2	2.24028	1.16368	up
MAP_3714	fadD2	acyl-CoA synthase	-1.75942	-0.815101	down
MAP_3725		hypothetical protein	1.61641	0.692791	up
MAP_3726		hypothetical protein	1.51616	0.600425	up
MAP_3743		hypothetical protein	-1.51415	-0.598507	down
MAP_3778		hypothetical protein	-1.55636	-0.638176	down
MAP_3784		hypothetical protein	1.50162	0.586524	up
MAP_3789c		hypothetical protein	-1.62088	-0.696773	down
MAP_3796		hypothetical protein	1.82265	0.866035	up
MAP_3798c		hypothetical protein	1.96051	0.971231	up
MAP_3799		hypothetical protein	1.50518	0.589936	up
MAP_3800		hypothetical protein	1.59813	0.676388	up
MAP_3824		hypothetical protein	-1.57257	-0.653123	down
MAP_3840	dnaK	molecular chaperone DnaK	-1.7623	-0.817457	down
MAP_3841	grpE	GrpE	-1.70545	-0.770151	down
MAP_3843	hspR	HspR	-1.5488	-0.631154	down
MAP_3844		hypothetical protein	1.60621	0.683658	up
MAP_3848		hypothetical protein	1.5164	0.600653	up
MAP_3865c		hypothetical protein	-1.83572	-0.876348	down
MAP_3887c		hypothetical protein	2.10991	1.07718	up
MAP_3889		hypothetical protein	1.52936	0.612925	up
MAP_3913c	thiC	thiamine biosynthesis protein ThiC	1.52191	0.605884	up
MAP_3926c		hypothetical protein	-1.5988	-0.676993	down
MAP_3936	groEL	chaperonin GroEL	-2.43299	-1.28273	down
MAP_3947	mmpL4_7	MmpL4_7	1.53863	0.621645	up
MAP_3952		hypothetical protein( EC:1.2.1.3 )	-1.96064	-0.971321	down
MAP_3961	aceA	isocitrate lyase	1.79175	0.841373	up
MAP_3978		hypothetical protein	-1.66961	-0.739511	down
MAP_3989		hypothetical protein	1.86472	0.898958	up
MAP_3990		hypothetical protein	1.8982	0.924635	up
MAP_4000c		hypothetical protein	1.57817	0.658256	up
MAP_4010c		hypothetical protein	2.09611	1.06771	up
MAP_4011c		hypothetical protein	1.63752	0.711514	up
MAP_4013		hypothetical protein	1.76725	0.821509	up
MAP_4019		hypothetical protein	1.54503	0.627633	up
MAP_4056c		hypothetical protein	1.56874	0.649604	up
MAP_4060c		hypothetical protein	-1.62918	-0.704144	down
MAP_4070c		hypothetical protein	-1.53036	-0.613875	down
MAP_4078		hypothetical protein	2.68607	1.4255	up
MAP_4144		hypothetical protein	-1.77528	-0.828044	down
MAP_4153	pqqE	PqqE	2.17508	1.12107	up
MAP_4154	lldD1	LldD1	1.70748	0.771872	up
MAP_4157		hypothetical protein	1.56341	0.644701	up
MAP_4190c		hypothetical protein	1.97412	0.981213	up
MAP_4191c		hypothetical protein	1.94037	0.956334	up
MAP_4196		hypothetical protein	1.51984	0.603922	up
MAP_4197c		hypothetical protein	5.25147	2.39272	up
MAP_4201	sigL	RNA polymerase sigma-70 factor	-1.7675	-0.821714	down
MAP_4213c	mmsB	MmsB( EC:1.1.1.31 )	1.57686	0.657058	up
MAP_4236c		hypothetical protein	1.64041	0.714058	up
MAP_4242		hypothetical protein	1.60199	0.679867	up
MAP_4264	groES	co-chaperonin GroES	-2.08305	-1.0587	down
MAP_4265	groEL	chaperonin GroEL	-2.00428	-1.00309	down
MAP_4273c	whiB3	WhiB3	1.59671	0.675103	up
MAP_4292		hypothetical protein	1.98327	0.987881	up
MAP_4314		hypothetical protein	1.78437	0.835413	up
MAP_4331c		hypothetical protein	1.77501	0.827825	up
MAP_4332c	pcnA	PcnA	1.93577	0.952905	up

## Sheet: Temperature
Gene ID	Gene Symbol	Gene name	Fold change	Log Fold change	Regulation
MAP_0003	recF	recombination protein F	-1.78787	-0.838245	down
MAP_0005	gyrB	DNA topoisomerase IV subunit B	-2.35989	-1.23872	down
MAP_0012c		hypothetical protein	-2.0677	-1.04803	down
MAP_0013c		hypothetical protein	-1.51394	-0.59831	down
MAP_0017c		hypothetical protein	-1.56604	-0.647126	down
MAP_0020c	rodA	RodA	-1.58621	-0.665584	down
MAP_0021c	ppp	Ppp	-1.50378	-0.588597	down
MAP_0025		acyl carrier protein	-1.70954	-0.773612	down
MAP_0038		hypothetical protein	1.72362	0.785438	up
MAP_0061c		hypothetical protein	-1.70614	-0.770734	down
MAP_0064	ponA_1	PonA_1	-1.86588	-0.899857	down
MAP_0065		hypothetical protein	-1.77963	-0.831581	down
MAP_0066		hypothetical protein	-1.66659	-0.736903	down
MAP_0071	dnaB	DnaB	-1.5717	-0.652327	down
MAP_0084c		hypothetical protein	-2.10214	-1.07186	down
MAP_0085c	LysR	LysR	1.64295	0.716292	up
MAP_0095c	nuoI_1	NADH dehydrogenase subunit I	1.8094	0.855515	up
MAP_0105c		hypothetical protein	2.95296	1.56216	up
MAP_0125c		hypothetical protein	2.20767	1.14253	up
MAP_0130		hypothetical protein	1.81411	0.859263	up
MAP_0135	cmaA1	CmaA1( EC:2.1.1.79 )	-1.68964	-0.756719	down
MAP_0140		hypothetical protein	1.54645	0.628962	up
MAP_0141		hypothetical protein	1.57179	0.652412	up
MAP_0146		hypothetical protein	-1.50133	-0.586239	down
MAP_0151c		hypothetical protein	-1.6249	-0.700354	down
MAP_0152c		hypothetical protein	-1.56219	-0.643566	down
MAP_0157	PE_2	PE_2	2.04674	1.03333	up
MAP_0158		hypothetical protein	1.51337	0.597764	up
MAP_0176		hypothetical protein	2.34522	1.22972	up
MAP_0177		hypothetical protein	2.16407	1.11375	up
MAP_0185c		hypothetical protein	1.59172	0.670583	up
MAP_0192c		hypothetical protein	2.06699	1.04753	up
MAP_0210c	pirG	PirG	3.22793	1.69061	up
MAP_0211	glf	Glf	-1.53705	-0.620161	down
MAP_0216	fbpA	FbpA	-1.56407	-0.645306	down
MAP_0222c		hypothetical protein	1.56099	0.642465	up
MAP_0224c	fadE35	FadE35	-1.6774	-0.746223	down
MAP_0235c		hypothetical protein	-1.63678	-0.71086	down
MAP_0239c		hypothetical protein	-1.73195	-0.792394	down
MAP_0240c	rfbE	RfbE	-1.70974	-0.773775	down
MAP_0243c		hypothetical protein	-2.08545	-1.06036	down
MAP_0246c		hypothetical protein	1.52799	0.611635	up
MAP_0249c	echA21	enoyl-CoA hydratase	-1.67264	-0.74213	down
MAP_0257		hypothetical protein	2.11475	1.08049	up
MAP_0258		hypothetical protein	2.01312	1.00944	up
MAP_0269		hypothetical protein	2.32355	1.21633	up
MAP_0270	fadE36	FadE36	-1.57625	-0.656493	down
MAP_0278		hypothetical protein	-1.72297	-0.784897	down
MAP_0285c		hypothetical protein	1.90386	0.928926	up
MAP_0291		hypothetical protein	-1.62598	-0.701309	down
MAP_0292		hypothetical protein	-1.62417	-0.699705	down
MAP_0300		hypothetical protein	-1.78072	-0.832461	down
MAP_0303c		hypothetical protein	-1.57299	-0.65351	down
MAP_0304c		hypothetical protein	-1.74592	-0.803985	down
MAP_0305c		hypothetical protein	-1.54088	-0.623756	down
MAP_0308c		hypothetical protein	1.74988	0.807258	up
MAP_0334		hypothetical protein	1.6013	0.679239	up
MAP_0349		hypothetical protein	1.55243	0.634532	up
MAP_0350		hypothetical protein	1.71178	0.775497	up
MAP_0357		hypothetical protein	-1.5214	-0.605399	down
MAP_0360c		hypothetical protein	-1.56863	-0.649503	down
MAP_0361c		hypothetical protein	-1.62133	-0.697177	down
MAP_0367		hypothetical protein	-1.56477	-0.645948	down
MAP_0372	pfpI	PfpI	1.59986	0.677943	up
MAP_0376c		hypothetical protein	-1.53055	-0.614055	down
MAP_0377c		hypothetical protein	-1.7335	-0.793687	down
MAP_0378c		hypothetical protein	1.50565	0.590385	up
MAP_0379c	rsbR	RsbR	-1.56899	-0.649836	down
MAP_0380		hypothetical protein	-1.70375	-0.768714	down
MAP_0381		hypothetical protein	-1.92498	-0.944843	down
MAP_0386c		hypothetical protein	-1.6983	-0.764092	down
MAP_0387		hypothetical protein	1.52118	0.605189	up
MAP_0394c		hypothetical protein	-1.58885	-0.667981	down
MAP_0395c		hypothetical protein	-1.65961	-0.730842	down
MAP_0397		hypothetical protein	-1.79179	-0.841398	down
MAP_0400	nth	Nth	-1.594	-0.672652	down
MAP_0403		hypothetical protein	-1.62392	-0.699485	down
MAP_0427		DNA polymerase III subunit delta	-1.55425	-0.636215	down
MAP_0433c		hypothetical protein	1.72127	0.783476	up
MAP_0434		hypothetical protein	-1.72486	-0.786477	down
MAP_0455		hypothetical protein	2.45465	1.29552	up
MAP_0456	panC	pantoate--beta-alanine ligase( EC:6.3.2.1 )	2.50687	1.32589	up
MAP_0457	panD	aspartate 1-decarboxylase precursor( EC:4.1.1.11 )	3.13947	1.65052	up
MAP_0458		hypothetical protein	2.23057	1.15741	up
MAP_0461	clpC	ClpC	1.80592	0.852737	up
MAP_0466c	lpqF	LpqF	-1.79963	-0.8477	down
MAP_0472c		hypothetical protein	-1.81699	-0.861549	down
MAP_0478	cysS	cysteinyl-tRNA synthetase	-1.72734	-0.788549	down
MAP_0480		hypothetical protein	-1.70664	-0.771157	down
MAP_0491c		hypothetical protein	2.45326	1.2947	up
MAP_0492	fadE34	FadE34	1.61144	0.688353	up
MAP_0494		hypothetical protein	2.52995	1.33911	up
MAP_0495c		hypothetical protein	1.88977	0.918208	up
MAP_0496c		hypothetical protein	1.64393	0.717145	up
MAP_0497		hypothetical protein	1.50204	0.586928	up
MAP_0498		hypothetical protein	1.80225	0.849796	up
MAP_0510	fadA6_1	acetyl-CoA acetyltransferase	1.58602	0.665412	up
MAP_0516c	echA20	enoyl-CoA hydratase	1.60467	0.682278	up
MAP_0518		short chain dehydrogenase	1.60971	0.6868	up
MAP_0521c	fadA5	acetyl-CoA acetyltransferase	1.62445	0.699955	up
MAP_0522		hypothetical protein	2.63549	1.39807	up
MAP_0523	fadE28	FadE28	1.81919	0.863293	up
MAP_0524	fadE29	FadE29	1.7237	0.785508	up
MAP_0526		hypothetical protein	1.92574	0.945416	up
MAP_0527	ltp2_1	lipid-transfer protein	1.50073	0.585668	up
MAP_0529c	ufaA2	UfaA2	1.58397	0.663544	up
MAP_0530c		3-ketosteroid-delta-1-dehydrogenase	2.70081	1.43339	up
MAP_0531		hypothetical protein	3.27298	1.7106	up
MAP_0533		4-hydroxy-2-ketovalerate aldolase	1.85245	0.889432	up
MAP_0534		hypothetical protein	2.61452	1.38655	up
MAP_0536		short chain dehydrogenase	-1.6548	-0.72666	down
MAP_0538c		hypothetical protein	1.77286	0.826081	up
MAP_0542c		acetyl-CoA acetyltransferase	1.58188	0.661639	up
MAP_0550	fadD19_1	acyl-CoA synthase	2.02388	1.01712	up
MAP_0558c		hypothetical protein	1.80427	0.851416	up
MAP_0559c	fadE26_1	FadE26_1	1.95617	0.968029	up
MAP_0560	fdxD	FdxD	2.10276	1.07229	up
MAP_0584		hypothetical protein	1.52124	0.605252	up
MAP_0585		hypothetical protein	1.62724	0.702425	up
MAP_0595c	adhB	AdhB	1.59799	0.676257	up
MAP_0596c		hypothetical protein	1.65897	0.730288	up
MAP_0597c		hypothetical protein	1.84663	0.884892	up
MAP_0598c		hypothetical protein	1.77064	0.824272	up
MAP_0601c		hypothetical protein	1.55972	0.641291	up
MAP_0614	hemH	phosphoribosylaminoimidazole-succinocarboxamide synthase	-1.6954	-0.761625	down
MAP_0616c		hypothetical protein	2.0931	1.06564	up
MAP_0617		hypothetical protein	2.75091	1.45991	up
MAP_0626	purQ	phosphoribosylformylglycinamidine synthase subunit I	-1.83487	-0.875679	down
MAP_0628c		hypothetical protein	-1.95463	-0.966894	down
MAP_0633		hypothetical protein	1.54475	0.627373	up
MAP_0634c		hypothetical protein	1.78605	0.836769	up
MAP_0640c		hypothetical protein	1.75422	0.810831	up
MAP_0644c	sseC	SseC	1.80526	0.852207	up
MAP_0660		hypothetical protein	1.55173	0.633873	up
MAP_0661c		hypothetical protein	1.89086	0.919039	up
MAP_0662c		hypothetical protein	2.28191	1.19024	up
MAP_0669	cspA_2	CspA_2	-2.23366	-1.15941	down
MAP_0670	lpqR	LpqR	-2.29454	-1.1982	down
MAP_0671		hypothetical protein	-1.5917	-0.670571	down
MAP_0677c		hypothetical protein	1.57257	0.653126	up
MAP_0679c	fdxB	FdxB	1.66177	0.732721	up
MAP_0691c		hypothetical protein	1.63602	0.710188	up
MAP_0693		hypothetical protein	1.56367	0.644936	up
MAP_0695	mhpB	MhpB	2.11834	1.08294	up
MAP_0697		hypothetical protein	1.93007	0.948656	up
MAP_0698		3-alpha-hydroxysteroid dehydrogenase	1.53815	0.621193	up
MAP_0700		hypothetical protein	1.68288	0.750936	up
MAP_0720c		hypothetical protein	1.65696	0.728543	up
MAP_0722		hypothetical protein	2.04417	1.03151	up
MAP_0742c		hypothetical protein	1.86152	0.896483	up
MAP_0750c		hypothetical protein	-1.50064	-0.585574	down
MAP_0751c		hypothetical protein	-1.60634	-0.683777	down
MAP_0753c		hypothetical protein	1.50286	0.58771	up
MAP_0767c		hypothetical protein	-1.60625	-0.683699	down
MAP_0812		hypothetical protein	1.58638	0.665738	up
MAP_0815c		hypothetical protein	1.53353	0.616855	up
MAP_0824		hypothetical protein	2.55286	1.35211	up
MAP_0827c	citA	citrate synthase	1.77773	0.830037	up
MAP_0831c		hypothetical protein	1.61918	0.695264	up
MAP_0837		hypothetical protein	1.96509	0.974593	up
MAP_0838c		hypothetical protein	1.81626	0.860968	up
MAP_0842		hypothetical protein	-1.88333	-0.913284	down
MAP_0843	ctpE	CtpE	-1.86009	-0.895373	down
MAP_0848		hypothetical protein	1.70293	0.768016	up
MAP_0854		hypothetical protein	-1.9141	-0.936668	down
MAP_0867c		hypothetical protein	-1.61496	-0.6915	down
MAP_0868c		hypothetical protein	-1.58737	-0.666642	down
MAP_0874	pstA1_2	PstA1_2	-1.56994	-0.650709	down
MAP_0877c		hypothetical protein	-1.67371	-0.743048	down
MAP_0878c		hypothetical protein	-1.64323	-0.71653	down
MAP_0879c		hypothetical protein	-1.87137	-0.904097	down
MAP_0886c		hypothetical protein	1.65555	0.727309	up
MAP_0887c		hypothetical protein	3.40971	1.76965	up
MAP_0893	uvrD	UvrD	1.56449	0.64569	up
MAP_0895c		hypothetical protein	-1.69915	-0.764812	down
MAP_0896	sucC	succinyl-CoA synthetase subunit beta( EC:6.2.1.5 )	-1.69281	-0.759422	down
MAP_0899c		hypothetical protein	1.543	0.625741	up
MAP_0902	purN	phosphoribosylglycinamide formyltransferase	-1.55892	-0.640544	down
MAP_0905		hypothetical protein	1.50947	0.594044	up
MAP_0907		hypothetical protein( EC:1.1.1.274 )	1.82545	0.868251	up
MAP_0908c		hypothetical protein	1.79787	0.846287	up
MAP_0909c	echA7	enoyl-CoA hydratase	1.54501	0.627618	up
MAP_0910c	fadE12_2	FadE12_2	2.9561	1.5637	up
MAP_0911c	accA2	AccA2	1.57466	0.655042	up
MAP_0912c	accD2	AccD2	2.04352	1.03105	up
MAP_0913c	fadE13	FadE13	2.20741	1.14235	up
MAP_0914c		hypothetical protein	2.3955	1.26032	up
MAP_0927		hypothetical protein	1.50295	0.5878	up
MAP_0939		hypothetical protein	1.60177	0.679666	up
MAP_0947c		hypothetical protein	2.17039	1.11796	up
MAP_0957c		hypothetical protein	-2.51956	-1.33317	down
MAP_0958c		hypothetical protein	-3.20656	-1.68103	down
MAP_0959		hypothetical protein	-2.50026	-1.32208	down
MAP_0960	CpsH	CpsH	-2.27084	-1.18322	down
MAP_0961c		hypothetical protein	-1.73763	-0.797118	down
MAP_0963c		hypothetical protein	-1.79725	-0.845792	down
MAP_0972c	metG	methionine--tRNA ligase	-1.79813	-0.846499	down
MAP_0974		hypothetical protein	-1.50506	-0.589825	down
MAP_0975	ksgA	dimethyladenosine transferase	-1.61513	-0.691647	down
MAP_0989	lpqU	LpqU	1.64079	0.714391	up
MAP_0992		hypothetical protein	-1.58126	-0.66107	down
MAP_0993		hypothetical protein	-1.50231	-0.587182	down
MAP_0994		hypothetical protein	-2.0368	-1.0263	down
MAP_0996c	kdpD	KdpD	1.74075	0.799706	up
MAP_1012c		hypothetical protein	1.75474	0.811254	up
MAP_1019		hypothetical protein	2.22261	1.15225	up
MAP_1022c		hypothetical protein	2.46931	1.30411	up
MAP_1023	lipU	LipU	5.76904	2.52833	up
MAP_1036	ruvC	Holliday junction resolvase	1.56317	0.644477	up
MAP_1039		hypothetical protein	1.77414	0.827121	up
MAP_1040c	fadD9	FadD9	2.09087	1.0641	up
MAP_1047	relA	RelA( EC:2.7.6.5 )	2.278	1.18777	up
MAP_1067c		hypothetical protein	1.8744	0.906432	up
MAP_1068		hypothetical protein	-1.54289	-0.625639	down
MAP_1074c		hypothetical protein	1.82851	0.870669	up
MAP_1075c		hypothetical protein	1.97017	0.978317	up
MAP_1083c		hypothetical protein	-2.22878	-1.15626	down
MAP_1084c		hypothetical protein	-1.93457	-0.952016	down
MAP_1086		hypothetical protein	-1.65529	-0.727086	down
MAP_1100	adi	Adi	-1.67709	-0.745961	down
MAP_1102c	tcrA	TcrA	-1.52367	-0.607552	down
MAP_1105		hypothetical protein	-1.70862	-0.772833	down
MAP_1107		hypothetical protein	-1.58358	-0.66319	down
MAP_1108		hypothetical protein	-1.50988	-0.594436	down
MAP_1132c		hypothetical protein	1.71216	0.77582	up
MAP_1154		hypothetical protein	1.51604	0.600303	up
MAP_1158c	lipO	LipO	-1.56391	-0.645161	down
MAP_1160c		hypothetical protein	-1.76558	-0.82014	down
MAP_1164	gap	glyceraldehyde-3-phosphate dehydrogenase( EC:1.2.1.12 )	-1.50962	-0.594181	down
MAP_1166	tpi	triosephosphate isomerase( EC:5.3.1.1 )	-1.58912	-0.668231	down
MAP_1168c		hypothetical protein	-1.64718	-0.720001	down
MAP_1177c	tal	transaldolase	1.92187	0.942514	up
MAP_1180c	qor	Qor	1.89587	0.922857	up
MAP_1186		hypothetical protein	3.26796	1.70839	up
MAP_1187		hypothetical protein	3.34174	1.7406	up
MAP_1188		hypothetical protein	2.03549	1.02538	up
MAP_1189		hypothetical protein	2.21078	1.14456	up
MAP_1190		hypothetical protein	3.14385	1.65253	up
MAP_1191		hypothetical protein	3.42839	1.77753	up
MAP_1192		hypothetical protein	3.40197	1.76637	up
MAP_1193c		hypothetical protein	2.27443	1.1855	up
MAP_1203		hypothetical protein	1.58472	0.664231	up
MAP_1204		hypothetical protein	1.51716	0.601372	up
MAP_1206		hypothetical protein	-1.62061	-0.696534	down
MAP_1207		hypothetical protein	-2.21486	-1.14722	down
MAP_1211	hemZ	ferrochelatase	-1.50083	-0.585762	down
MAP_1220c		hypothetical protein	1.77472	0.827594	up
MAP_1221		hypothetical protein	1.79221	0.841739	up
MAP_1225	mutA	MutA	1.89903	0.925262	up
MAP_1228	lipL	LipL	2.95654	1.56391	up
MAP_1232	epiA	EpiA	-2.36609	-1.24251	down
MAP_1236c	drrC	DrrC	-1.54702	-0.629488	down
MAP_1238c	drrA	DrrA	-1.72902	-0.789957	down
MAP_1240c	mmpL4_3	MmpL4_3	-1.61081	-0.687788	down
MAP_1257	dnaE1	DNA polymerase III subunit alpha	-2.05948	-1.04228	down
MAP_1260	fadD11_1	FadD11_1	1.6106	0.687601	up
MAP_1268c	glgZ	GlgZ( EC:3.2.1.141 )	-1.99896	-0.999247	down
MAP_1269c	glgY	GlgY( EC:5.4.99.15 )	-1.82194	-0.865479	down
MAP_1270c	glgX_1	GlgX_1	-1.91737	-0.93913	down
MAP_1272c		hypothetical protein	3.8685	1.95178	up
MAP_1282c		hypothetical protein	1.86421	0.898567	up
MAP_1288c		hypothetical protein	2.3283	1.21928	up
MAP_1289	nadA	quinolinate synthetase	3.15663	1.65838	up
MAP_1290	nadB	L-aspartate oxidase( EC:1.4.3.16 )	1.93313	0.950939	up
MAP_1299	hisF	imidazole glycerol phosphate synthase subunit HisF	-1.68368	-0.751622	down
MAP_1301	chaA	ChaA	-1.66549	-0.735945	down
MAP_1303	trpE	anthranilate synthase component I( EC:4.1.3.27 )	-1.53222	-0.615624	down
MAP_1305	trpC	indole-3-glycerol-phosphate synthase( EC:4.1.1.48 )	-1.71253	-0.776132	down
MAP_1306	trpB	tryptophan synthase subunit beta( EC:4.2.1.20 )	-2.68914	-1.42715	down
MAP_1307	trpA	tryptophan synthase subunit alpha	-1.8692	-0.902417	down
MAP_1308	lgt	prolipoprotein diacylglyceryl transferase	-2.06433	-1.04567	down
MAP_1309		hypothetical protein	-1.76733	-0.821573	down
MAP_1312		hypothetical protein	2.48518	1.31335	up
MAP_1315c	cydB	CydB	2.19539	1.13448	up
MAP_1316c	appC	AppC	1.68606	0.753654	up
MAP_1325	rpsA	30S ribosomal protein S1	-2.51052	-1.32799	down
MAP_1326	coaE	dephospho-CoA kinase/unknown domain fusion protein	-1.7724	-0.825705	down
MAP_1328c		hypothetical protein	-1.72505	-0.786638	down
MAP_1329c		hypothetical protein	-2.11695	-1.08199	down
MAP_1344		hypothetical protein	-1.54375	-0.626438	down
MAP_1345		hypothetical protein	-1.54585	-0.628403	down
MAP_1346c		hypothetical protein	-2.0042	-1.00303	down
MAP_1347c		hypothetical protein	-2.13356	-1.09326	down
MAP_1349c		hypothetical protein	-1.54875	-0.6311	down
MAP_1356c		hypothetical protein	3.36752	1.75169	up
MAP_1358		hypothetical protein	-1.59444	-0.673048	down
MAP_1361	argC	N-acetyl-gamma-glutamyl-phosphate reductase	-1.79108	-0.840834	down
MAP_1362	argJ	bifunctional ornithine acetyltransferase/N-acetylglutamate synthase protein( EC:2.3.1.35 )	-1.88439	-0.914101	down
MAP_1363	argB	acetylglutamate kinase( EC:2.7.2.8 )	-1.7053	-0.770025	down
MAP_1364	argD	acetylornithine aminotransferase( EC:2.6.1.11 )	-2.2297	-1.15685	down
MAP_1365	argF	ornithine carbamoyltransferase( EC:2.1.3.3 )	-1.80574	-0.852592	down
MAP_1366	argR	arginine repressor	-1.63973	-0.713462	down
MAP_1367	argG	argininosuccinate synthase( EC:6.3.4.5 )	-2.09414	-1.06635	down
MAP_1368	argH	argininosuccinate lyase( EC:4.3.2.1 )	-2.6749	-1.41949	down
MAP_1369	pks10	Pks10	-2.21307	-1.14605	down
MAP_1370	pks7	Pks7	-1.95334	-0.965946	down
MAP_1372	pks11	Pks11	-2.16748	-1.11602	down
MAP_1385c		hypothetical protein	1.52302	0.60694	up
MAP_1390		hypothetical protein	2.59579	1.37617	up
MAP_1392c		hypothetical protein	1.82115	0.864846	up
MAP_1393c		hypothetical protein	3.04322	1.6056	up
MAP_1409c		hypothetical protein	1.89183	0.919779	up
MAP_1411		hypothetical protein	-1.52879	-0.612388	down
MAP_1413		hypothetical protein	-1.61065	-0.687641	down
MAP_1414	cmk	cytidylate kinase	-1.54612	-0.628656	down
MAP_1415		GTP-binding protein EngA	-1.71351	-0.776956	down
MAP_1417c		hypothetical protein	2.10366	1.0729	up
MAP_1418c		hypothetical protein	2.39655	1.26096	up
MAP_1421	asnB_1	AsnB_1	-1.64828	-0.720963	down
MAP_1423		hypothetical protein	-1.52885	-0.612448	down
MAP_1440c		hypothetical protein	-1.6803	-0.748716	down
MAP_1452c		hypothetical protein	-1.50525	-0.590007	down
MAP_1464	fadD1_1	acyl-CoA synthase	-1.60185	-0.679738	down
MAP_1474c	sigF_1	SigF_1	-1.70662	-0.771142	down
MAP_1480		hypothetical protein	-1.73333	-0.793543	down
MAP_1481c		hypothetical protein	-4.99848	-2.32149	down
MAP_1482		hypothetical protein	-2.22079	-1.15107	down
MAP_1486c		hypothetical protein	1.50631	0.59102	up
MAP_1488c		hypothetical protein	1.62504	0.700474	up
MAP_1489c		hypothetical protein	1.68389	0.751795	up
MAP_1490		hypothetical protein	1.70689	0.771374	up
MAP_1500c		hypothetical protein	1.58017	0.660078	up
MAP_1509		hypothetical protein	-1.61113	-0.688071	down
MAP_1513		hypothetical protein	-1.91563	-0.93782	down
MAP_1514	PE_5	PE_5	1.69349	0.759998	up
MAP_1515		hypothetical protein	1.73151	0.79203	up
MAP_1552		hypothetical protein	-1.66373	-0.734424	down
MAP_1555c		acyl carrier protein	-1.9177	-0.939378	down
MAP_1560		hypothetical protein	-1.63264	-0.707207	down
MAP_1564c		short chain dehydrogenase	3.50434	1.80914	up
MAP_1570		hypothetical protein	2.86916	1.52063	up
MAP_1578		hypothetical protein	2.05344	1.03804	up
MAP_1593		hypothetical protein	1.74152	0.80035	up
MAP_1605c		short chain dehydrogenase	-1.71327	-0.776756	down
MAP_1609c	fbpB	FbpB	-1.58434	-0.66388	down
MAP_1611		hypothetical protein	-2.38776	-1.25566	down
MAP_1618c		hypothetical protein	3.92814	1.97385	up
MAP_1631c		hypothetical protein	3.62964	1.85983	up
MAP_1638c		hypothetical protein	1.57664	0.656853	up
MAP_1639c		hypothetical protein	1.72255	0.784544	up
MAP_1640c		hypothetical protein	2.96253	1.56683	up
MAP_1641c		hypothetical protein	3.02202	1.59551	up
MAP_1642		hypothetical protein	1.6477	0.72045	up
MAP_1643	aceAb	isocitrate lyase	2.01972	1.01416	up
MAP_1644		hypothetical protein	1.59465	0.673237	up
MAP_1645		hypothetical protein	-1.55647	-0.638274	down
MAP_1646c		hypothetical protein	-1.78469	-0.835671	down
MAP_1653	tpx	thiol peroxidase	-1.78429	-0.835348	down
MAP_1663		hypothetical protein	-1.77111	-0.824652	down
MAP_1664c		hypothetical protein	-1.78599	-0.836721	down
MAP_1665c		hypothetical protein	-1.53713	-0.620239	down
MAP_1668c	katG	KatG( EC:1.11.1.6 )	-1.57834	-0.658407	down
MAP_1679c		hypothetical protein	-1.83404	-0.875027	down
MAP_1680c		hypothetical protein	-3.13236	-1.64725	down
MAP_1684	hrpA	HrpA	-1.69105	-0.757923	down
MAP_1693c		hypothetical protein	-1.61203	-0.68888	down
MAP_1694	papA2	PapA2	1.72896	0.789907	up
MAP_1696c	hsp18_1	Hsp18_1	4.19685	2.06931	up
MAP_1698c	hsp18_2	Hsp18_2	2.64134	1.40127	up
MAP_1699	thiI	ThiI	2.42637	1.2788	up
MAP_1711c		hypothetical protein	2.61848	1.38873	up
MAP_1712		hypothetical protein	3.37446	1.75466	up
MAP_1713	fadE20_1	FadE20_1	3.39195	1.76212	up
MAP_1714	fadA_2	acetyl-CoA acetyltransferase	2.72788	1.44778	up
MAP_1715	fadB_2	FadB_2	1.90511	0.929878	up
MAP_1716		short chain dehydrogenase	2.0457	1.03259	up
MAP_1729c		hypothetical protein	-1.52088	-0.604907	down
MAP_1737	mmpS5	MmpS5	-1.56786	-0.648798	down
MAP_1753		hypothetical protein	-1.76017	-0.815714	down
MAP_1755c		hypothetical protein	-1.99061	-0.993214	down
MAP_1757c		hypothetical protein	-1.77788	-0.830155	down
MAP_1760c		hypothetical protein	-1.56824	-0.64915	down
MAP_1761c		hypothetical protein	-1.71462	-0.777885	down
MAP_1762c		hypothetical protein	-2.00215	-1.00155	down
MAP_1792		hypothetical protein	-1.57321	-0.653709	down
MAP_1805c	cobN	cobaltochelatase	-1.57783	-0.657942	down
MAP_1807c		hypothetical protein	-1.77154	-0.825003	down
MAP_1814		hypothetical protein	-1.71886	-0.781448	down
MAP_1815c	cobK	precorrin-6x reductase( EC:1.3.1.54 )	-1.55064	-0.632865	down
MAP_1820		hypothetical protein	1.57601	0.656276	up
MAP_1829c		hypothetical protein	-1.56193	-0.643334	down
MAP_1834c	prcA	PrcA	-1.5408	-0.623683	down
MAP_1835c	prcB	PrcB	-1.68249	-0.750599	down
MAP_1879c		hypothetical protein	2.08737	1.06169	up
MAP_1883	pyrD	dihydroorotate dehydrogenase	-1.55891	-0.640541	down
MAP_1907c		hypothetical protein	2.09334	1.06581	up
MAP_1908		hypothetical protein	1.59946	0.677588	up
MAP_1915		hypothetical protein	1.86452	0.898801	up
MAP_1927c		hypothetical protein	-1.87412	-0.906215	down
MAP_1928c		hypothetical protein	-1.77853	-0.830688	down
MAP_1939c		hypothetical protein	-1.58689	-0.666206	down
MAP_1940c	ctaC	CtaC	-1.70929	-0.773399	down
MAP_1944c		hypothetical protein	1.79216	0.841696	up
MAP_1970	panB	3-methyl-2-oxobutanoate hydroxymethyltransferase( EC:2.1.2.11 )	2.73679	1.45249	up
MAP_1996	fabD	acyl-carrier-protein S-malonyltransferase	1.66906	0.739032	up
MAP_1997	acpM	acyl carrier protein	1.87113	0.903908	up
MAP_1999	kasB_1	3-oxoacyl-(acyl carrier protein) synthase	1.8029	0.850322	up
MAP_2000	accD6	AccD6( EC:6.4.1.3 )	2.3991	1.26249	up
MAP_2001c		hypothetical protein	1.50876	0.593363	up
MAP_2002c	glpD1	GlpD1	1.71193	0.775625	up
MAP_2004		hypothetical protein	1.81694	0.861507	up
MAP_2018c		hypothetical protein	1.56059	0.642092	up
MAP_2019c		hypothetical protein	2.25256	1.17156	up
MAP_2020		hypothetical protein	1.90947	0.933176	up
MAP_2030		hypothetical protein	-1.6984	-0.764173	down
MAP_2035	nirA_1	NirA_1	1.61521	0.691723	up
MAP_2041	lipM	LipM	-1.53199	-0.615411	down
MAP_2044		hypothetical protein	-1.72713	-0.788377	down
MAP_2049		hypothetical protein	-1.64323	-0.716532	down
MAP_2075c		hypothetical protein	2.14548	1.1013	up
MAP_2086c		hypothetical protein	-2.72371	-1.44557	down
MAP_2087c		hypothetical protein	-1.64701	-0.719846	down
MAP_2089c		hypothetical protein	-1.53184	-0.615265	down
MAP_2094c	rocD1	RocD1( EC:2.6.1.13 )	1.51529	0.599597	up
MAP_2095c		hypothetical protein	1.71793	0.780675	up
MAP_2099		hypothetical protein	2.02478	1.01777	up
MAP_2100		hypothetical protein	1.64876	0.721382	up
MAP_2110c		hypothetical protein	-1.50055	-0.58549	down
MAP_2111c		hypothetical protein	-1.83085	-0.872511	down
MAP_2115c		hypothetical protein	-1.76076	-0.8162	down
MAP_2116c	mce3	Mce3	-1.61943	-0.695483	down
MAP_2117c		hypothetical protein	-3.35637	-1.7469	down
MAP_2118		hypothetical protein	-1.7596	-0.815245	down
MAP_2122		hypothetical protein	1.76899	0.822923	up
MAP_2130c	dnaG	DNA primase	-1.59632	-0.674748	down
MAP_2132c	dgt	deoxyguanosinetriphosphate triphosphohydrolase-like protein	-1.54172	-0.624545	down
MAP_2134		hypothetical protein	1.66768	0.737841	up
MAP_2145c	era	GTP-binding protein Era	-2.06993	-1.04958	down
MAP_2146c		hypothetical protein	-1.92487	-0.944758	down
MAP_2156		hypothetical protein	-1.63459	-0.70893	down
MAP_2159c		hypothetical protein	-1.53089	-0.614367	down
MAP_2162c	dnaJ2	DnaJ2	1.77901	0.831074	up
MAP_2163c	hrcA	heat-inducible transcription repressor	1.69633	0.762418	up
MAP_2168c		hypothetical protein	2.0229	1.01643	up
MAP_2177c	mbtB	MbtB	1.55994	0.641493	up
MAP_2197	lipK	LipK	1.67901	0.747611	up
MAP_2198		hypothetical protein	2.65645	1.4095	up
MAP_2199		hypothetical protein	2.38107	1.25161	up
MAP_2200		hypothetical protein	2.24716	1.16811	up
MAP_2202c		hypothetical protein	-1.66473	-0.735289	down
MAP_2206		hypothetical protein	-1.70988	-0.773897	down
MAP_2208	nirA_2	NirA_2	1.71589	0.778955	up
MAP_2209	cysH_2	phosphoadenosine phosphosulfate reductase	2.72381	1.44562	up
MAP_2220		ribonuclease Z	1.70049	0.765953	up
MAP_2231	papA3_1	PapA3_1	-1.75658	-0.812765	down
MAP_2233		hypothetical protein	-1.60675	-0.684143	down
MAP_2234		hypothetical protein	-1.76211	-0.817307	down
MAP_2235	fadD21_1	acyl-CoA synthase	-1.62328	-0.698909	down
MAP_2239	mmpL4_4	MmpL4_4	-1.69478	-0.761094	down
MAP_2241c		hypothetical protein	-1.50358	-0.5884	down
MAP_2243c		hypothetical protein	-1.5167	-0.600938	down
MAP_2244c	nadD	nicotinic acid mononucleotide adenyltransferase( EC:2.7.7.18 )	-1.87683	-0.908297	down
MAP_2246c		hypothetical protein	-1.5391	-0.622083	down
MAP_2257		hypothetical protein	3.52289	1.81676	up
MAP_2266c	rplU	50S ribosomal protein L21	-1.5568	-0.638579	down
MAP_2272c		hypothetical protein	-1.83608	-0.876629	down
MAP_2276c		ferrodoxin oxidoreductase beta subunit	1.99005	0.992806	up
MAP_2307c	pdhC	dihydrolipoamide acetyltransferase	2.08039	1.05686	up
MAP_2308c	pdhB	PdhB	1.8761	0.907736	up
MAP_2309c	pdhA	PdhA	2.95383	1.56259	up
MAP_2313c	accA1	AccA1	2.58132	1.36811	up
MAP_2314c	accD1	AccD1	1.72382	0.785612	up
MAP_2321		hypothetical protein	-1.71756	-0.78036	down
MAP_2323c		hypothetical protein	1.59439	0.673001	up
MAP_2324c		hypothetical protein	1.67128	0.740956	up
MAP_2325		hypothetical protein	1.93666	0.953573	up
MAP_2337c		hypothetical protein	2.21162	1.1451	up
MAP_2343c		hypothetical protein	2.55402	1.35277	up
MAP_2344		hypothetical protein	2.01357	1.00976	up
MAP_2345c		hypothetical protein	2.64761	1.40469	up
MAP_2346c		hypothetical protein	1.86081	0.895928	up
MAP_2347		hypothetical protein	2.19771	1.136	up
MAP_2351		hypothetical protein	1.52484	0.60866	up
MAP_2352		hypothetical protein	1.58295	0.662618	up
MAP_2353		hypothetical protein	1.56164	0.64306	up
MAP_2356		hypothetical protein	1.66644	0.736769	up
MAP_2357		hypothetical protein	1.95513	0.967266	up
MAP_2367c		hypothetical protein	2.57582	1.36503	up
MAP_2369c		hypothetical protein	3.80701	1.92866	up
MAP_2370c		hypothetical protein	1.82444	0.867454	up
MAP_2391		hypothetical protein	2.06049	1.04299	up
MAP_2392c		hypothetical protein	2.03067	1.02196	up
MAP_2400		hypothetical protein	1.72786	0.788983	up
MAP_2402		hypothetical protein	-1.86526	-0.89938	down
MAP_2403c		hypothetical protein	-2.0015	-1.00108	down
MAP_2413c		hypothetical protein	1.95553	0.967561	up
MAP_2414c		hypothetical protein	1.81914	0.863253	up
MAP_2418		hypothetical protein	-1.69406	-0.760489	down
MAP_2422c	rph	ribonuclease PH( EC:2.7.7.56 )	-1.60535	-0.682891	down
MAP_2423c		hypothetical protein	-1.87725	-0.908621	down
MAP_2430		nicotinate phosphoribosyltransferase	-1.72887	-0.789829	down
MAP_2431	dinG	DinG	-1.5026	-0.587458	down
MAP_2440		hypothetical protein	-1.55382	-0.63582	down
MAP_2441c		hypothetical protein	-2.16399	-1.11369	down
MAP_2443	alkA	AlkA	-1.66337	-0.734107	down
MAP_2459c	rfe	Rfe	-1.67381	-0.743137	down
MAP_2464c	rho	transcription termination factor Rho	-2.6653	-1.4143	down
MAP_2472		hypothetical protein	1.99735	0.998087	up
MAP_2480c		hypothetical protein	1.61381	0.690466	up
MAP_2484c	cysN	binfunctional sulfate adenylyltransferase subunit 1/adenylylsulfate kinase protein( EC:2.7.7.4 )	1.6067	0.684105	up
MAP_2485c	cysD	sulfate adenylyltransferase subunit 2( EC:2.7.7.4 )	1.77196	0.825348	up
MAP_2488	oppB	OppB	-1.77781	-0.830103	down
MAP_2490	oppD	OppD	-1.66168	-0.732643	down
MAP_2498c	lprB	LprB	-1.88771	-0.916634	down
MAP_2501		hypothetical protein	1.81299	0.858368	up
MAP_2505		hypothetical protein	1.64762	0.720383	up
MAP_2506c		hypothetical protein	2.24461	1.16647	up
MAP_2513c		hypothetical protein	1.64015	0.713831	up
MAP_2516		hypothetical protein	-1.81813	-0.862455	down
MAP_2521c	deaD	DeaD	-2.16792	-1.11631	down
MAP_2528		hypothetical protein( EC:1.1.1.275 )	1.632	0.706643	up
MAP_2534c		hypothetical protein	1.77567	0.828365	up
MAP_2536	kgd	alpha-ketoglutarate decarboxylase	1.72661	0.787941	up
MAP_2540c		hypothetical protein	-1.90776	-0.931879	down
MAP_2541c	mdh	malate dehydrogenase( EC:1.1.1.82 )	-1.66421	-0.734838	down
MAP_2578		hypothetical protein	2.25887	1.1756	up
MAP_2582c		hypothetical protein	-1.74391	-0.802328	down
MAP_2583c		hypothetical protein	1.73542	0.795283	up
MAP_2592c		hypothetical protein	2.21755	1.14897	up
MAP_2593c	rocA	RocA	2.98342	1.57697	up
MAP_2594		hypothetical protein	2.52228	1.33473	up
MAP_2599c		hypothetical protein( EC:2.7.1.25 )	1.62952	0.70445	up
MAP_2622		hypothetical protein	2.20014	1.13759	up
MAP_2623		pterin-4-alpha-carbinolamine dehydratase	2.21292	1.14595	up
MAP_2625		hypothetical protein	1.51796	0.602132	up
MAP_2626		hypothetical protein	1.95403	0.966454	up
MAP_2632c		hypothetical protein	1.54063	0.623524	up
MAP_2645c	echA1_1	EchA1_1	1.55074	0.63296	up
MAP_2646c	fadA6_3	FadA6_3( EC:2.3.1.9 )	2.07446	1.05274	up
MAP_2648c		hypothetical protein	1.60549	0.683013	up
MAP_2680c		hypothetical protein	1.75047	0.807743	up
MAP_2683		hypothetical protein	-1.56426	-0.645481	down
MAP_2687	xseB	exodeoxyribonuclease VII small subunit	-1.64425	-0.717428	down
MAP_2706c		hypothetical protein	-2.09095	-1.06416	down
MAP_2707c		hypothetical protein	-2.14312	-1.09972	down
MAP_2709c	tesB2	TesB2	-1.57731	-0.657465	down
MAP_2717		hypothetical protein	-1.5743	-0.654715	down
MAP_2728		hypothetical protein	2.13427	1.09375	up
MAP_2733c		hypothetical protein	1.59533	0.673857	up
MAP_2738c		hypothetical protein	1.5183	0.602453	up
MAP_2743c		hypothetical protein	-2.43293	-1.28269	down
MAP_2749c		hypothetical protein	1.66159	0.732564	up
MAP_2758		hypothetical protein	3.09057	1.62787	up
MAP_2759		hypothetical protein	3.01786	1.59352	up
MAP_2768c		hypothetical protein	-1.79352	-0.84279	down
MAP_2778c		hypothetical protein	3.5484	1.82717	up
MAP_2784		hypothetical protein	1.61047	0.687484	up
MAP_2787	clpX'	ClpX'	1.53895	0.621946	up
MAP_2794		hypothetical protein( EC:1.8.4.6 )	1.54706	0.62953	up
MAP_2800	echA15	enoyl-CoA hydratase	-2.0578	-1.0411	down
MAP_2801		hypothetical protein	1.7585	0.814343	up
MAP_2805	arsA	ArsA	-1.67532	-0.744441	down
MAP_2808	trkA	TrkA	-1.9494	-0.963032	down
MAP_2821		hypothetical protein	-2.97396	-1.57238	down
MAP_2824c		hypothetical protein	2.33787	1.2252	up
MAP_2826	sigB	RNA polymerase sigma factor	2.08332	1.05888	up
MAP_2835c		hypothetical protein	2.05278	1.03758	up
MAP_2838c	fadE20_2	FadE20_2	1.77887	0.830958	up
MAP_2839c	hflX	HflX	-1.89365	-0.921166	down
MAP_2856c		hypothetical protein	1.84908	0.886806	up
MAP_2863c		hypothetical protein	-1.56335	-0.644644	down
MAP_2865c		thymidylate synthase	-2.17485	-1.12092	down
MAP_2866c		hypothetical protein	-1.73845	-0.797801	down
MAP_2869c	thyA	thymidylate synthase	-1.59619	-0.674636	down
MAP_2875		hypothetical protein	-1.79903	-0.84722	down
MAP_2876c		hypothetical protein	-1.56591	-0.647002	down
MAP_2878c	dapB	dihydrodipicolinate reductase	-1.83394	-0.874949	down
MAP_2884c		hypothetical protein	1.54065	0.623535	up
MAP_2886c		hypothetical protein	1.5726	0.653151	up
MAP_2888	ald	Ald( EC:1.4.1.1 )	1.64851	0.721162	up
MAP_2889c		hypothetical protein	-2.74471	-1.45665	down
MAP_2890c	pepR	PepR	-3.67756	-1.87875	down
MAP_2891c	gpsI	GpsI( EC:2.7.7.8 )	-2.81425	-1.49275	down
MAP_2892c	rpsO	30S ribosomal protein S15	-1.62231	-0.698049	down
MAP_2897c	ltp1	lipid-transfer protein	1.74711	0.804972	up
MAP_2903c		hypothetical protein	-1.59439	-0.673006	down
MAP_2913c	proS	prolyl-tRNA synthetase	-1.58841	-0.667579	down
MAP_2915c	efpA_2	EfpA_2	2.07864	1.05564	up
MAP_2928c		short chain dehydrogenase	-1.69453	-0.760883	down
MAP_2929c	aldC	AldC	-1.83041	-0.872167	down
MAP_2932c		hypothetical protein	-1.91964	-0.940832	down
MAP_2933c	cobQ	cobyric acid synthase	-1.90409	-0.9291	down
MAP_2943c		hypothetical protein	1.57714	0.657307	up
MAP_2947		hypothetical protein	1.53371	0.617024	up
MAP_2955c	tsf	elongation factor Ts	-1.5256	-0.609379	down
MAP_2956c	rpsB	30S ribosomal protein S2	-1.61494	-0.69148	down
MAP_2957		hypothetical protein	1.51966	0.603752	up
MAP_2962c		hypothetical protein	1.72109	0.783322	up
MAP_2972c	rplS	50S ribosomal protein L19	-1.75897	-0.814735	down
MAP_2985		hypothetical protein	-1.60657	-0.683984	down
MAP_2986c	glnD	PII uridylyl-transferase	-1.56527	-0.646408	down
MAP_2996c		hypothetical protein	1.9111	0.934405	up
MAP_2997c		hypothetical protein	2.57882	1.36671	up
MAP_2999		hypothetical protein	1.9308	0.949199	up
MAP_3002c	coaD	phosphopantetheine adenylyltransferase( EC:2.7.7.3 )	-1.60336	-0.681094	down
MAP_3004c		hypothetical protein	-1.61069	-0.687683	down
MAP_3014		hypothetical protein	1.52953	0.613087	up
MAP_3022	ppk	polyphosphate kinase( EC:2.7.4.1 )	-1.52757	-0.611243	down
MAP_3026c	leuC	isopropylmalate isomerase large subunit( EC:4.2.1.33 )	-1.56894	-0.649791	down
MAP_3027		hypothetical protein	-1.74523	-0.80342	down
MAP_3029c	gltX	glutamyl-tRNA synthetase	-1.60164	-0.679551	down
MAP_3030c		hypothetical protein	-1.96615	-0.975372	down
MAP_3033c	serA	SerA	-1.72163	-0.783775	down
MAP_3043c		hypothetical protein	1.52719	0.61088	up
MAP_3079c		isopentenyl pyrophosphate isomerase( EC:5.3.3.2 )	1.66386	0.734537	up
MAP_3086c		hypothetical protein	-1.6589	-0.730227	down
MAP_3090c	serB2	SerB2	-1.55567	-0.63754	down
MAP_3098c		hypothetical protein	1.60511	0.682671	up
MAP_3100c	nrdE	ribonucleotide-diphosphate reductase alpha subunit	-1.5121	-0.59655	down
MAP_3101c	nrdI	hypothetical protein	-1.73183	-0.792296	down
MAP_3143		hypothetical protein	1.592	0.670845	up
MAP_3144c		hypothetical protein	-1.51584	-0.600122	down
MAP_3146c	pgmA	phosphoglucomutase	1.88154	0.911911	up
MAP_3169c		hypothetical protein	-2.52575	-1.33671	down
MAP_3182		hypothetical protein	1.55421	0.636184	up
MAP_3186c		hypothetical protein	1.59624	0.674682	up
MAP_3188	fadE24	FadE24	2.47807	1.30922	up
MAP_3189	fadE23	FadE23	1.99749	0.998188	up
MAP_3193		hypothetical protein	-1.81629	-0.860994	down
MAP_3195		hypothetical protein	-1.63299	-0.70752	down
MAP_3201	nuoA	NADH dehydrogenase alpha subunit	-1.72649	-0.787844	down
MAP_3202	nuoB	NADH dehydrogenase beta subunit( EC:1.6.5.3 )	-1.82055	-0.864374	down
MAP_3203	nuoC	NADH dehydrogenase subunit C	-1.77565	-0.828345	down
MAP_3210	nuoJ	NADH dehydrogenase subunit J	-1.51162	-0.596092	down
MAP_3231c		hypothetical protein	1.63427	0.70865	up
MAP_3233c		hypothetical protein	-1.76269	-0.817779	down
MAP_3235c		hypothetical protein	1.5812	0.661019	up
MAP_3236	catB	CatB	1.59867	0.676873	up
MAP_3238		hypothetical protein	1.75994	0.81553	up
MAP_3242		hypothetical protein	1.50006	0.585022	up
MAP_3257c		hypothetical protein	1.52277	0.606697	up
MAP_3267c		hypothetical protein	1.98647	0.99021	up
MAP_3268	hsp18_3	Hsp18_3	2.29985	1.20154	up
MAP_3269		hypothetical protein	2.26224	1.17775	up
MAP_3273c		hypothetical protein	1.58654	0.665884	up
MAP_3281c		hypothetical protein	2.07685	1.05439	up
MAP_3282c		hypothetical protein	2.0073	1.00525	up
MAP_3283c		hypothetical protein	2.26027	1.1765	up
MAP_3284c	fadD29	FadD29	2.26894	1.18202	up
MAP_3288		hypothetical protein	2.47169	1.3055	up
MAP_3293		hypothetical protein	2.1154	1.08093	up
MAP_3299c		hypothetical protein	-1.88524	-0.914749	down
MAP_3300c		hypothetical protein	-1.55538	-0.637263	down
MAP_3308		hypothetical protein	-1.98318	-0.987818	down
MAP_3310		hypothetical protein	2.12355	1.08648	up
MAP_3324c	sigH	RNA polymerase sigma-70 factor	1.54171	0.624535	up
MAP_3336c		hypothetical protein	1.60291	0.680689	up
MAP_3392c	fadE25_4	FadE25_4( EC:1.3.99.2 )	2.39882	1.26233	up
MAP_3406c	sigF_2	sigma factor SigF	-1.55906	-0.640675	down
MAP_3408c		hypothetical protein	1.6798	0.748286	up
MAP_3409c		hypothetical protein	1.62571	0.701071	up
MAP_3417c	lpqC	LpqC	1.70019	0.765693	up
MAP_3445		hypothetical protein	-2.34539	-1.22983	down
MAP_3446c	sigJ	RNA polymerase sigma-70 factor	-1.75625	-0.812502	down
MAP_3454		hypothetical protein	1.70247	0.767628	up
MAP_3465		hypothetical protein	-1.54591	-0.628453	down
MAP_3468c		hypothetical protein	-1.54201	-0.624808	down
MAP_3473c		hypothetical protein	1.73441	0.794442	up
MAP_3484	iunH	IunH	-1.55359	-0.63561	down
MAP_3487c		hypothetical protein	1.7066	0.771122	up
MAP_3490		hypothetical protein	1.78924	0.83935	up
MAP_3491		hypothetical protein	-1.50428	-0.589074	down
MAP_3492		hypothetical protein	-1.67242	-0.741938	down
MAP_3498c	ctpI	CtpI	1.87756	0.908861	up
MAP_3499c		hypothetical protein	-1.52438	-0.608221	down
MAP_3516		hypothetical protein	2.09995	1.07036	up
MAP_3517		hypothetical protein	2.10735	1.07543	up
MAP_3518c		hypothetical protein	1.59313	0.671861	up
MAP_3520c		hypothetical protein	2.93884	1.55525	up
MAP_3532c		hypothetical protein	2.2689	1.18199	up
MAP_3533c		hypothetical protein	3.47928	1.79879	up
MAP_3535		hypothetical protein	2.07903	1.05591	up
MAP_3536		hypothetical protein	2.02263	1.01623	up
MAP_3537c	bpoC_1	BpoC_1	1.70076	0.766176	up
MAP_3552c		hypothetical protein	1.78163	0.833198	up
MAP_3553		hypothetical protein	4.51664	2.17525	up
MAP_3554c		methionine sulfoxide reductase A	2.67932	1.42187	up
MAP_3557		hypothetical protein	2.93129	1.55153	up
MAP_3559		hypothetical protein	1.58657	0.665911	up
MAP_3560		hypothetical protein	1.91019	0.933718	up
MAP_3561		hypothetical protein	1.51548	0.599775	up
MAP_3564		hypothetical protein	1.52282	0.60675	up
MAP_3566		hypothetical protein	1.52197	0.605938	up
MAP_3570c	fadE2	FadE2	-1.6164	-0.692786	down
MAP_3574	pntB	PntB	-1.52456	-0.608391	down
MAP_3576		hypothetical protein	-1.53137	-0.614827	down
MAP_3606		hypothetical protein	2.03141	1.02248	up
MAP_3614		hypothetical protein	2.79276	1.48169	up
MAP_3622		hypothetical protein	-1.64762	-0.720387	down
MAP_3623		hypothetical protein	-1.80764	-0.85411	down
MAP_3626c		hypothetical protein	1.8481	0.886039	up
MAP_3627		hypothetical protein	1.79155	0.841209	up
MAP_3630		hypothetical protein	2.01609	1.01156	up
MAP_3632		hypothetical protein	1.92402	0.944126	up
MAP_3637c	mmpL11	MmpL11	1.70543	0.770136	up
MAP_3644		hypothetical protein	2.00836	1.00602	up
MAP_3645		hypothetical protein	1.85679	0.892812	up
MAP_3647c		hypothetical protein	1.79947	0.84757	up
MAP_3650		hypothetical protein	1.53901	0.622001	up
MAP_3651c	fadE3_2	FadE3_2	1.5686	0.649474	up
MAP_3653		hypothetical protein	1.9696	0.9779	up
MAP_3662c		hypothetical protein	2.62516	1.3924	up
MAP_3664		hypothetical protein	-1.70815	-0.772438	down
MAP_3666c		hypothetical protein	-3.1665	-1.66289	down
MAP_3671		hypothetical protein	-1.58182	-0.661583	down
MAP_3674		hypothetical protein	1.6773	0.746141	up
MAP_3680c		formate dehydrogenase( EC:1.2.1.2 )	2.40708	1.26728	up
MAP_3681		hypothetical protein	3.08036	1.6231	up
MAP_3682		hypothetical protein( EC:1.11.1.6 )	4.39875	2.13709	up
MAP_3683		hypothetical protein( EC:1.11.1.6 )	2.27651	1.18682	up
MAP_3686c		hypothetical protein	-1.8093	-0.855434	down
MAP_3688	lpqI	LpqI	1.5074	0.59206	up
MAP_3689		hypothetical protein	-1.78046	-0.832252	down
MAP_3694c	fadE5	FadE5	3.17328	1.66597	up
MAP_3698c		succinate dehydrogenase	-1.61731	-0.693593	down
MAP_3699c		hypothetical protein	-2.23766	-1.16199	down
MAP_3701c	hsp	Hsp	4.36298	2.12531	up
MAP_3703	nirD	NirD	1.95345	0.966021	up
MAP_3704c		hypothetical protein	1.63681	0.710888	up
MAP_3706c		uroporphyrinogen-III synthetase	-2.17917	-1.12378	down
MAP_3707c	narK3_2	NarK3_2	-2.32382	-1.2165	down
MAP_3712	narU	NarU	-1.61786	-0.694091	down
MAP_3716c	fadE6	FadE6	2.35752	1.23727	up
MAP_3717c		hypothetical protein	1.79009	0.840035	up
MAP_3718c		hypothetical protein	2.13042	1.09114	up
MAP_3719		hypothetical protein	2.69717	1.43145	up
MAP_3720		hypothetical protein	1.61973	0.695754	up
MAP_3733c		hypothetical protein	-1.52995	-0.613481	down
MAP_3756c		hypothetical protein	-1.59733	-0.675666	down
MAP_3781		hypothetical protein	1.88085	0.911384	up
MAP_3782		hypothetical protein	1.87513	0.906988	up
MAP_3783		hypothetical protein	2.33412	1.22288	up
MAP_3784		hypothetical protein	2.3851	1.25405	up
MAP_3785		hypothetical protein	1.91978	0.940938	up
MAP_3789c		hypothetical protein	-2.30963	-1.20766	down
MAP_3791c	atsG	AtsG	-1.564	-0.645243	down
MAP_3793		hypothetical protein	1.51061	0.595128	up
MAP_3798c		hypothetical protein	2.28802	1.1941	up
MAP_3799		hypothetical protein	2.03315	1.02371	up
MAP_3801		hypothetical protein	2.5458	1.34812	up
MAP_3808c		hypothetical protein	-1.62575	-0.701102	down
MAP_3809c		hypothetical protein	-3.66567	-1.87408	down
MAP_3811		hypothetical protein	1.97938	0.985046	up
MAP_3812c		hypothetical protein	1.74922	0.806715	up
MAP_3815		hypothetical protein	-1.96342	-0.973371	down
MAP_3819		hypothetical protein	-1.7458	-0.803891	down
MAP_3821		hypothetical protein	1.67603	0.745051	up
MAP_3830c	aspC	aspartate aminotransferase	-1.5161	-0.600364	down
MAP_3832c		hypothetical protein	1.80299	0.850391	up
MAP_3839c		hypothetical protein	5.06989	2.34196	up
MAP_3843	hspR	HspR	1.60607	0.683531	up
MAP_3850c		hypothetical protein	1.56973	0.650516	up
MAP_3852c		hypothetical protein	1.6603	0.731448	up
MAP_3853	clpB	ClpB	1.87313	0.905453	up
MAP_3858		hypothetical protein	-1.5313	-0.614754	down
MAP_3876c		hypothetical protein	-1.50766	-0.592309	down
MAP_3877c	fadE20_3	FadE20_3( EC:1.3.99.13 )	-1.97699	-0.983302	down
MAP_3878c	fadE7	FadE7( EC:1.3.99.7 )	-1.86506	-0.89922	down
MAP_3881		hypothetical protein	-1.55792	-0.639619	down
MAP_3885	pta	phosphate acetyltransferase	-1.57075	-0.651456	down
MAP_3886	ackA	acetate/propionate kinase( EC:2.7.2.1 )	-1.94215	-0.957651	down
MAP_3909c		hypothetical protein	2.71608	1.44152	up
MAP_3910c		hypothetical protein	2.79226	1.48143	up
MAP_3920		hypothetical protein	-1.64665	-0.719535	down
MAP_3926c		hypothetical protein	1.91733	0.939101	up
MAP_3931		hypothetical protein	2.2382	1.16234	up
MAP_3932c	moaA3	MoaA3	1.50578	0.590511	up
MAP_3935		hypothetical protein	1.53347	0.616804	up
MAP_3937		hypothetical protein	1.80223	0.849786	up
MAP_3956		dihydrolipoamide dehydrogenase( EC:1.8.1.4 )	-1.61417	-0.69079	down
MAP_3987		hypothetical protein	-1.62878	-0.703789	down
MAP_3998c		hypothetical protein	2.21494	1.14727	up
MAP_4005	hemB	delta-aminolevulinic acid dehydratase( EC:4.2.1.24 )	-1.64071	-0.714317	down
MAP_4006		hypothetical protein	-1.99638	-0.997384	down
MAP_4008		hypothetical protein	-1.65869	-0.730041	down
MAP_4015		hypothetical protein	-1.55447	-0.636423	down
MAP_4016c		hypothetical protein	1.5021	0.586978	up
MAP_4020	hemL	glutamate-1-semialdehyde aminotransferase( EC:5.4.3.8 )	1.58195	0.661703	up
MAP_4024		hypothetical protein	-1.62272	-0.698418	down
MAP_4026		hypothetical protein	1.80472	0.851774	up
MAP_4041c	pitA	PitA	-2.1263	-1.08834	down
MAP_4048c	fadD8	acyl-CoA synthase	1.71142	0.775192	up
MAP_4051	bpoC_2	BpoC_2	-1.61395	-0.690594	down
MAP_4059	htpX	heat shock protein HtpX	2.99549	1.58279	up
MAP_4062c		hypothetical protein	1.80069	0.848554	up
MAP_4078		hypothetical protein	2.47576	1.30787	up
MAP_4094c	recC	RecC	-1.73002	-0.790787	down
MAP_4107		hypothetical protein	-1.68987	-0.756911	down
MAP_4110	secE	translocase	-1.57243	-0.652995	down
MAP_4127c		hypothetical protein	2.40485	1.26595	up
MAP_4128		hypothetical protein	1.95026	0.963669	up
MAP_4129		hypothetical protein	-2.09606	-1.06768	down
MAP_4130	rpoB	DNA-directed RNA polymerase beta subunit	-1.90317	-0.928405	down
MAP_4134	echA4	enoyl-CoA hydratase	1.56912	0.649953	up
MAP_4140	rpsL	30S ribosomal protein S12	-1.90951	-0.933202	down
MAP_4141	rpsG	30S ribosomal protein S7	-1.9595	-0.970485	down
MAP_4142	fusA	elongation factor EF-2	-1.9311	-0.949426	down
MAP_4143	tuf	elongation factor Tu	-1.54865	-0.631007	down
MAP_4144		hypothetical protein	1.52028	0.604341	up
MAP_4145		hypothetical protein	1.54671	0.629207	up
MAP_4150c		hypothetical protein	2.01819	1.01306	up
MAP_4152		hypothetical protein	-1.97033	-0.978441	down
MAP_4153	pqqE	PqqE	-1.63188	-0.706537	down
MAP_4154	lldD1	LldD1	-2.17482	-1.12089	down
MAP_4160	rpsJ	30S ribosomal protein S10	-1.60715	-0.684508	down
MAP_4161	rplC	50S ribosomal protein L3	-1.69954	-0.765142	down
MAP_4163	rplW	50S ribosomal protein L23	-1.75459	-0.811132	down
MAP_4168	rplP	50S ribosomal protein L16	-1.55387	-0.635869	down
MAP_4171	atsA	AtsA	-2.01093	-1.00787	down
MAP_4177	rplN	50S ribosomal protein L14	-1.61447	-0.691061	down
MAP_4178	rplX	50S ribosomal protein L24	-1.7885	-0.83875	down
MAP_4179	rplE	50S ribosomal protein L5	-1.68773	-0.755081	down
MAP_4181	rpsH	30S ribosomal protein S8	-1.60554	-0.68306	down
MAP_4198	secY	preprotein translocase SecY	-1.74246	-0.801125	down
MAP_4199	adk	adenylate kinase	-1.6052	-0.682754	down
MAP_4202		hypothetical protein	2.39266	1.25862	up
MAP_4221c		hypothetical protein	-1.57977	-0.659719	down
MAP_4222c	atfA_1	AtfA_1	-2.23202	-1.15835	down
MAP_4223c	atfA_2	AtfA_2	-2.36015	-1.23888	down
MAP_4228	infA	translation initiation factor IF-1	-1.78197	-0.833474	down
MAP_4230	rpsM	30S ribosomal protein S13	-1.74679	-0.804704	down
MAP_4231	rpsK	30S ribosomal protein S11	-1.68969	-0.756757	down
MAP_4232	rpsD	30S ribosomal protein S4	-1.64866	-0.721294	down
MAP_4233	rpoA	DNA-directed RNA polymerase alpha subunit	-1.65997	-0.731155	down
MAP_4236c		hypothetical protein	2.02342	1.0168	up
MAP_4264	groES	co-chaperonin GroES	1.81786	0.862238	up
MAP_4265	groEL	chaperonin GroEL	2.20457	1.14049	up
MAP_4271		hypothetical protein	-2.19182	-1.13213	down
MAP_4279	guaB3	inositol-5-monophosphate dehydrogenase	1.57428	0.654696	up
MAP_4285		hypothetical protein	-1.63691	-0.710979	down
MAP_4292		hypothetical protein	2.24169	1.16458	up
MAP_4305		hypothetical protein	-1.65889	-0.730216	down
MAP_4318c		hypothetical protein	-1.7484	-0.806038	down
MAP_4339	trxB2	TrxB2( EC:1.8.1.9 )	1.80149	0.84919	up
MAP_4340	trxC	TrxC	2.2782	1.18789	up
MAP_4347c		putative inner membrane protein translocase component YidC	-2.09963	-1.07014	down
