# Supplementary material for: Phenotypic and Transcriptomic Response of Auxotrophic Mycobacterium avium Subsp. paratuberculosis leuD Mutant under Environmental Stress
Source: PLoS One. 2012 Jun 4;7(6):e37884. doi: 10.1371/journal.pone.0037884 (PMC3366959; doi:10.1371/journal.pone.0037884)
Supplement: Table S5 — List of microarray 2.0 fold changing genes. (XLSX) [file pone.0037884.s005.xlsx]

## Sheet: Anaerobic
Supporting Table S5. List of microarray 2.0 fold changing genes. Please note multiple sheets with information on differetn stress conditions
Gene ID	Gene Symbol	Gene name	Fold change	Log Fold change	Regulation
MAP_0013c		hypothetical protein	-2.40118	-1.26375	down
MAP_0025		acyl carrier protein	-2.04451	-1.03176	down
MAP_0093		hypothetical protein	-2.54975	-1.35036	down
MAP_0130		hypothetical protein	2.7969	1.48383	up
MAP_0135	cmaA1	CmaA1( EC:2.1.1.79 )	-2.14315	-1.09973	down
MAP_0151c		hypothetical protein	-3.21557	-1.68508	down
MAP_0243c		hypothetical protein	-2.44008	-1.28693	down
MAP_0246c		hypothetical protein	2.99424	1.58219	up
MAP_0247c		hypothetical protein	2.91497	1.54348	up
MAP_0257		hypothetical protein	3.12309	1.64297	up
MAP_0258		hypothetical protein	2.581	1.36793	up
MAP_0260		hypothetical protein	2.28563	1.19259	up
MAP_0269		hypothetical protein	2.16926	1.1172	up
MAP_0372	pfpI	PfpI	2.70589	1.4361	up
MAP_0388		hypothetical protein	-2.81555	-1.49342	down
MAP_0426c		hypothetical protein	2.17288	1.11961	up
MAP_0435c	ppa	inorganic pyrophosphatase( EC:3.6.1.1 )	-2.23084	-1.15758	down
MAP_0441	PE_3	PE_3	-6.76231	-2.75752	down
MAP_0443c		hypothetical protein	-3.6954	-1.88573	down
MAP_0470		hypothetical protein	-2.76324	-1.46636	down
MAP_0491c		hypothetical protein	2.08187	1.05788	up
MAP_0494		hypothetical protein	-2.02115	-1.01518	down
MAP_0521c	fadA5	acetyl-CoA acetyltransferase	2.18792	1.12956	up
MAP_0522		hypothetical protein	2.95624	1.56376	up
MAP_0526		hypothetical protein	2.07841	1.05548	up
MAP_0530c		3-ketosteroid-delta-1-dehydrogenase	2.12929	1.09037	up
MAP_0531		hypothetical protein	3.0795	1.6227	up
MAP_0550	fadD19_1	acyl-CoA synthase	2.04625	1.03298	up
MAP_0620		hypothetical protein	-5.56676	-2.47684	down
MAP_0634c		hypothetical protein	3.70789	1.8906	up
MAP_0742c		hypothetical protein	2.11814	1.0828	up
MAP_0810	cspB	CspB	-2.09417	-1.06638	down
MAP_0896	sucC	succinyl-CoA synthetase subunit beta( EC:6.2.1.5 )	-2.98241	-1.57648	down
MAP_0907		hypothetical protein( EC:1.1.1.274 )	2.41779	1.27369	up
MAP_0910c	fadE12_2	FadE12_2	2.63162	1.39595	up
MAP_0922c		hypothetical protein	-2.06522	-1.04629	down
MAP_0952		hypothetical protein	-2.23247	-1.15864	down
MAP_0983c	prsA	ribose-phosphate pyrophosphokinase( EC:2.7.6.1 )	-2.32055	-1.21447	down
MAP_1022c		hypothetical protein	2.51325	1.32955	up
MAP_1023	lipU	LipU	2.59163	1.37386	up
MAP_1039		hypothetical protein	4.2076	2.073	up
MAP_1047	relA	RelA( EC:2.7.6.5 )	2.1687	1.11683	up
MAP_1067c		hypothetical protein	2.25346	1.17214	up
MAP_1084c		hypothetical protein	-2.02875	-1.02059	down
MAP_1097	efp	elongation factor P	-2.36001	-1.23879	down
MAP_1132c		hypothetical protein	3.39728	1.76438	up
MAP_1160c		hypothetical protein	-2.16613	-1.11512	down
MAP_1167	secG	protein-export membrane protein	-2.1309	-1.09146	down
MAP_1186		hypothetical protein	2.26411	1.17894	up
MAP_1187		hypothetical protein	2.36332	1.24081	up
MAP_1194c		hypothetical protein	2.01874	1.01345	up
MAP_1228	lipL	LipL	2.03724	1.02662	up
MAP_1241c	mmpS4	MmpS4	-2.1744	-1.12062	down
MAP_1263		hypothetical protein	-2.24337	-1.16567	down
MAP_1288c		hypothetical protein	2.83787	1.50481	up
MAP_1289	nadA	quinolinate synthetase	2.60303	1.38019	up
MAP_1290	nadB	L-aspartate oxidase( EC:1.4.3.16 )	2.05744	1.04085	up
MAP_1312		hypothetical protein	2.1091	1.07663	up
MAP_1356c		hypothetical protein	2.19418	1.13368	up
MAP_1393c		hypothetical protein	2.49545	1.3193	up
MAP_1505		hypothetical protein	-2.60363	-1.38052	down
MAP_1507	PE_4	PE_4	-2.45538	-1.29595	down
MAP_1508		hypothetical protein	-2.39437	-1.25965	down
MAP_1521		hypothetical protein	-2.29513	-1.19857	down
MAP_1527c		hypothetical protein	2.41118	1.26974	up
MAP_1578		hypothetical protein	2.11289	1.07922	up
MAP_1595	bfrA	BfrA	-2.15683	-1.10891	down
MAP_1618c		hypothetical protein	4.44088	2.15084	up
MAP_1643	aceAb	isocitrate lyase	2.01829	1.01314	up
MAP_1653	tpx	thiol peroxidase	-2.03637	-1.026	down
MAP_1661c		hypothetical protein	-2.20249	-1.13914	down
MAP_1669c	furA	FurA	-2.33007	-1.22037	down
MAP_1680c		hypothetical protein	-2.76485	-1.4672	down
MAP_1699	thiI	ThiI	2.56692	1.36004	up
MAP_1711c		hypothetical protein	2.06214	1.04414	up
MAP_1723		hypothetical protein	-2.31273	-1.2096	down
MAP_1737	mmpS5	MmpS5	-2.37612	-1.24861	down
MAP_1742c		hypothetical protein	2.32248	1.21567	up
MAP_1775		hypothetical protein	2.09313	1.06566	up
MAP_1792		hypothetical protein	-2.33935	-1.22611	down
MAP_1889c	wag31	Wag31	-2.40269	-1.26465	down
MAP_1968c		hypothetical protein	-2.00071	-1.00051	down
MAP_1999	kasB_1	3-oxoacyl-(acyl carrier protein) synthase	-2.12389	-1.08671	down
MAP_2019c		hypothetical protein	2.51038	1.3279	up
MAP_2104	fdhF	FdhF	2.10285	1.07235	up
MAP_2117c		hypothetical protein	-2.63291	-1.39666	down
MAP_2144		hypothetical protein	2.01095	1.00788	up
MAP_2173c	mbtE	MbtE	2.57325	1.36359	up
MAP_2177c	mbtB	MbtB	2.00859	1.00619	up
MAP_2192		hypothetical protein	-2.45855	-1.29781	down
MAP_2222c		hypothetical protein	2.15422	1.10716	up
MAP_2224	rpsT	30S ribosomal protein S20	-2.57158	-1.36266	down
MAP_2244c	nadD	nicotinic acid mononucleotide adenyltransferase( EC:2.7.7.18 )	-2.56891	-1.36115	down
MAP_2257		hypothetical protein	2.32097	1.21473	up
MAP_2266c	rplU	50S ribosomal protein L21	-2.42534	-1.27819	down
MAP_2283	lipP	LipP	2.08866	1.06258	up
MAP_2309c	pdhA	PdhA	2.40996	1.26901	up
MAP_2324c		hypothetical protein	3.35911	1.74808	up
MAP_2339c		hypothetical protein	-2.17049	-1.11802	down
MAP_2341c		hypothetical protein	-2.58812	-1.3719	down
MAP_2369c		hypothetical protein	2.19028	1.13112	up
MAP_2377		hypothetical protein	-2.0594	-1.04222	down
MAP_2387c		hypothetical protein	-2.03157	-1.02259	down
MAP_2391		hypothetical protein	2.37342	1.24697	up
MAP_2464c	rho	transcription termination factor Rho	-2.1427	-1.09943	down
MAP_2521c	deaD	DeaD	-2.09094	-1.06415	down
MAP_2557c	sigE	RNA polymerase sigma-70 factor	-2.58836	-1.37204	down
MAP_2559		hypothetical protein	-2.43838	-1.28592	down
MAP_2561		hypothetical protein	-2.17946	-1.12397	down
MAP_2583c		hypothetical protein	2.39481	1.25991	up
MAP_2609		hypothetical protein	-2.02963	-1.02122	down
MAP_2622		hypothetical protein	2.00743	1.00535	up
MAP_2685		hypothetical protein	-2.22791	-1.15569	down
MAP_2733c		hypothetical protein	2.07151	1.05068	up
MAP_2759		hypothetical protein	2.13902	1.09695	up
MAP_2768c		hypothetical protein	-2.10455	-1.07351	down
MAP_2794		hypothetical protein( EC:1.8.4.6 )	2.58392	1.36956	up
MAP_2801		hypothetical protein	2.16019	1.11116	up
MAP_2820	sigA	RNA polymerase sigma factor	-2.22983	-1.15693	down
MAP_2835c		hypothetical protein	2.22317	1.15262	up
MAP_2888	ald	Ald( EC:1.4.1.1 )	2.00033	1.00024	up
MAP_2892c	rpsO	30S ribosomal protein S15	-4.02864	-2.01029	down
MAP_2947		hypothetical protein	2.31988	1.21405	up
MAP_2949c		hypothetical protein	2.10506	1.07386	up
MAP_2952c		hypothetical protein	2.09104	1.06422	up
MAP_2972c	rplS	50S ribosomal protein L19	-3.8079	-1.92899	down
MAP_3007		hypothetical protein( EC:1.1.1.274 )	-2.77315	-1.47152	down
MAP_3033c	serA	SerA	-2.05635	-1.04009	down
MAP_3067c		hypothetical protein	2.29204	1.19663	up
MAP_3086c		hypothetical protein	-2.01426	-1.01025	down
MAP_3144c		hypothetical protein	-2.08843	-1.06242	down
MAP_3172c	ftsE	FtsE	-2.52441	-1.33595	down
MAP_3175c	prfB	peptide chain release factor 2	-2.92458	-1.54823	down
MAP_3231c		hypothetical protein	3.47846	1.79845	up
MAP_3235c		hypothetical protein	2.06473	1.04595	up
MAP_3236	catB	CatB	2.39101	1.25762	up
MAP_3288		hypothetical protein	2.06921	1.04908	up
MAP_3293		hypothetical protein	2.26019	1.17644	up
MAP_3296c		hypothetical protein	2.07972	1.05639	up
MAP_3341		hypothetical protein	-2.71365	-1.44023	down
MAP_3343c	desA3_1	DesA3_1	-2.23746	-1.16186	down
MAP_3372c	whiB2	WhiB2	-2.12997	-1.09083	down
MAP_3395		hypothetical protein	-2.08587	-1.06065	down
MAP_3487c		hypothetical protein	2.03262	1.02334	up
MAP_3516		hypothetical protein	2.27222	1.18411	up
MAP_3517		hypothetical protein	2.41077	1.26949	up
MAP_3532c		hypothetical protein	2.03063	1.02193	up
MAP_3533c		hypothetical protein	2.91752	1.54474	up
MAP_3535		hypothetical protein	2.22799	1.15574	up
MAP_3536		hypothetical protein	2.08591	1.06068	up
MAP_3554c		methionine sulfoxide reductase A	2.00086	1.00062	up
MAP_3643c	trmB	tRNA (guanine-N(7)-)-methyltransferase	2.15932	1.11058	up
MAP_3666c		hypothetical protein	-2.02911	-1.02084	down
MAP_3677		hypothetical protein	5.65722	2.50009	up
MAP_3680c		formate dehydrogenase( EC:1.2.1.2 )	3.39248	1.76234	up
MAP_3681		hypothetical protein	6.53235	2.7076	up
MAP_3682		hypothetical protein( EC:1.11.1.6 )	5.85662	2.55007	up
MAP_3683		hypothetical protein( EC:1.11.1.6 )	2.81961	1.4955	up
MAP_3692c	fabG	3-ketoacyl-(acyl-carrier-protein) reductase	-2.08854	-1.0625	down
MAP_3693	fadA2	acetyl-CoA acetyltransferase	-2.13238	-1.09247	down
MAP_3697c		succinate dehydrogenase	-2.27711	-1.18721	down
MAP_3698c		succinate dehydrogenase	-2.27267	-1.18439	down
MAP_3699c		hypothetical protein	-2.06204	-1.04408	down
MAP_3716c	fadE6	FadE6	2.14329	1.09983	up
MAP_3731c		hypothetical protein	-2.11611	-1.08142	down
MAP_3733c		hypothetical protein	-2.07304	-1.05175	down
MAP_3781		hypothetical protein	3.57815	1.83921	up
MAP_3782		hypothetical protein	2.82638	1.49896	up
MAP_3783		hypothetical protein	2.57929	1.36697	up
MAP_3784		hypothetical protein	2.68861	1.42686	up
MAP_3785		hypothetical protein	3.12603	1.64433	up
MAP_3787		hypothetical protein	2.7441	1.45633	up
MAP_3788		hypothetical protein	2.38144	1.25184	up
MAP_3801		hypothetical protein	2.37719	1.24926	up
MAP_3825	udgA	UdgA	-3.1937	-1.67523	down
MAP_3831c		hypothetical protein	-2.07886	-1.05579	down
MAP_3909c		hypothetical protein	2.00021	1.00015	up
MAP_3919		hypothetical protein	-2.17699	-1.12233	down
MAP_3936	groEL	chaperonin GroEL	-2.88755	-1.52985	down
MAP_3992		hypothetical protein	-2.26259	-1.17797	down
MAP_4041c	pitA	PitA	-4.50098	-2.17024	down
MAP_4048c	fadD8	acyl-CoA synthase	2.13579	1.09477	up
MAP_4106	rpmG2	50S ribosomal protein L33	-2.80036	-1.48561	down
MAP_4107		hypothetical protein	-2.16896	-1.117	down
MAP_4140	rpsL	30S ribosomal protein S12	-3.15097	-1.6558	down
MAP_4141	rpsG	30S ribosomal protein S7	-2.59185	-1.37398	down
MAP_4142	fusA	elongation factor EF-2	-2.09901	-1.06971	down
MAP_4160	rpsJ	30S ribosomal protein S10	-3.84445	-1.94278	down
MAP_4161	rplC	50S ribosomal protein L3	-2.08682	-1.06131	down
MAP_4177	rplN	50S ribosomal protein L14	-2.34121	-1.22726	down
MAP_4178	rplX	50S ribosomal protein L24	-2.2874	-1.19371	down
MAP_4179	rplE	50S ribosomal protein L5	-2.08453	-1.05972	down
MAP_4202		hypothetical protein	2.0864	1.06101	up
MAP_4228	infA	translation initiation factor IF-1	-3.25802	-1.70399	down
MAP_4230	rpsM	30S ribosomal protein S13	-2.08524	-1.06021	down
MAP_4264	groES	co-chaperonin GroES	-2.71981	-1.44351	down
MAP_4319		hypothetical protein	-2.35833	-1.23777	down

## Sheet: Minimal medium
Gene ID	Gene Symbol	Gene name	Fold change	Log Fold change	Regulation
MAP_0022c		hypothetical protein	-2.1936	-1.1333	down
MAP_0023c		hypothetical protein	-2.07731	-1.05472	down
MAP_0075		hypothetical protein	2.87767	1.5249	up
MAP_0076	mmpL4_1	MmpL4_1	3.64424	1.86562	up
MAP_0086		hypothetical protein	5.15499	2.36597	up
MAP_0087		hypothetical protein	2.13929	1.09714	up
MAP_0105c		hypothetical protein	3.03838	1.6033	up
MAP_0118		hypothetical protein	-3.1553	-1.65778	down
MAP_0130		hypothetical protein	-3.05947	-1.61328	down
MAP_0133c		hypothetical protein	-2.2656	-1.1799	down
MAP_0143		hypothetical protein	-3.31406	-1.7286	down
MAP_0160		hypothetical protein	-2.08251	-1.05832	down
MAP_0175c		hypothetical protein	3.81285	1.93087	up
MAP_0183c		hypothetical protein	-2.01595	-1.01146	down
MAP_0210c	pirG	PirG	-2.18554	-1.12799	down
MAP_0216	fbpA	FbpA	2.56046	1.3564	up
MAP_0229c	embA	EmbA	-2.00675	-1.00486	down
MAP_0234c		short chain dehydrogenase	-2.2818	-1.19017	down
MAP_0246c		hypothetical protein	-7.16638	-2.84124	down
MAP_0247c		hypothetical protein	-3.26037	-1.70503	down
MAP_0257		hypothetical protein	-7.34003	-2.87579	down
MAP_0258		hypothetical protein	-7.54496	-2.91551	down
MAP_0291		hypothetical protein	2.39874	1.26227	up
MAP_0293		hypothetical protein	2.07897	1.05587	up
MAP_0312	leuA	2-isopropylmalate synthase	8.11952	3.02139	up
MAP_0313c	dnaQ	DNA polymerase III subunit epsilon	6.22309	2.63763	up
MAP_0339c		hypothetical protein	-2.00734	-1.00529	down
MAP_0343		hypothetical protein	-3.17058	-1.66475	down
MAP_0371		hypothetical protein	-2.9675	-1.56925	down
MAP_0373		hypothetical protein	-3.58275	-1.84107	down
MAP_0383		hypothetical protein	-2.02068	-1.01484	down
MAP_0393	whiB4	WhiB4	-9.77217	-3.28868	down
MAP_0434		hypothetical protein	-2.31269	-1.20957	down
MAP_0435c	ppa	inorganic pyrophosphatase( EC:3.6.1.1 )	-2.02709	-1.01941	down
MAP_0463		hypothetical protein	3.6377	1.86303	up
MAP_0471		hypothetical protein	-2.29473	-1.19832	down
MAP_0522		hypothetical protein	-2.16404	-1.11372	down
MAP_0566		hypothetical protein	-2.03602	-1.02575	down
MAP_0572c		hypothetical protein	-2.12534	-1.08769	down
MAP_0584		hypothetical protein	-4.35779	-2.1236	down
MAP_0585		hypothetical protein	-3.28648	-1.71655	down
MAP_0595c	adhB	AdhB	-2.14161	-1.09869	down
MAP_0620		hypothetical protein	2.61453	1.38655	up
MAP_0634c		hypothetical protein	-3.78295	-1.91951	down
MAP_0649		hypothetical protein	2.28639	1.19307	up
MAP_0661c		hypothetical protein	-3.65636	-1.87041	down
MAP_0662c		hypothetical protein	2.52247	1.33483	up
MAP_0669	cspA_2	CspA_2	2.04725	1.03369	up
MAP_0670	lpqR	LpqR	2.91956	1.54575	up
MAP_0671		hypothetical protein	11.2803	3.49573	up
MAP_0672c		short chain dehydrogenase	6.96595	2.80032	up
MAP_0673		hypothetical protein( EC:5.4.99.2 )	2.62779	1.39385	up
MAP_0675		hypothetical protein	3.03265	1.60058	up
MAP_0746		hypothetical protein	2.11228	1.0788	up
MAP_0786		hypothetical protein	-2.40605	-1.26667	down
MAP_0805c		hypothetical protein	-5.70375	-2.51191	down
MAP_0806c	moaD2	MoaD2	-2.33964	-1.22629	down
MAP_0822c		hypothetical protein	-2.80918	-1.49015	down
MAP_0824		hypothetical protein	-6.31215	-2.65813	down
MAP_0825	fprB	FprB( EC:1.18.1.2 )	-4.81904	-2.26875	down
MAP_0840	echA6	enoyl-CoA hydratase	2.11731	1.08223	up
MAP_0876c		hypothetical protein	2.23334	1.1592	up
MAP_0877c		hypothetical protein	2.98088	1.57574	up
MAP_0887c		hypothetical protein	-4.41495	-2.1424	down
MAP_0894c		hypothetical protein	-2.49516	-1.31913	down
MAP_0895c		hypothetical protein	-2.32832	-1.21929	down
MAP_0904		hypothetical protein	-6.44828	-2.68892	down
MAP_0913c	fadE13	FadE13	-2.15046	-1.10464	down
MAP_0927		hypothetical protein	-3.74109	-1.90346	down
MAP_0939		hypothetical protein	2.1686	1.11677	up
MAP_0952		hypothetical protein	-2.88663	-1.52939	down
MAP_0978c	pth	peptidyl-tRNA hydrolase( EC:3.1.1.29 )	2.07072	1.05013	up
MAP_1003c	PE	PE	7.46007	2.89919	up
MAP_1039		hypothetical protein	-3.71195	-1.89218	down
MAP_1040c	fadD9	FadD9	5.07505	2.34342	up
MAP_1085		hypothetical protein	2.0963	1.06784	up
MAP_1095c		hypothetical protein	-2.66526	-1.41428	down
MAP_1105		hypothetical protein	2.57135	1.36252	up
MAP_1106		hypothetical protein	2.74255	1.45552	up
MAP_1127c		hypothetical protein	2.69567	1.43064	up
MAP_1154		hypothetical protein	2.65153	1.40682	up
MAP_1155		hypothetical protein	2.58314	1.36913	up
MAP_1198		hypothetical protein	2.33902	1.2259	up
MAP_1232	epiA	EpiA	2.50819	1.32665	up
MAP_1241c	mmpS4	MmpS4	-2.35395	-1.23508	down
MAP_1253c	glbN	GlbN	10.4203	3.38133	up
MAP_1254		hypothetical protein	-2.77955	-1.47485	down
MAP_1266c		hypothetical protein	2.1362	1.09505	up
MAP_1272c		hypothetical protein	-2.52747	-1.33769	down
MAP_1296	hisH	imidazole glycerol phosphate synthase subunit HisH	2.21897	1.14989	up
MAP_1297	hisA	1-(5-phosphoribosyl)-5-[(5- phosphoribosylamino)methylideneamino] imidazole-4-carboxamide isomerase( EC:5.3.1.24 )	2.14061	1.09803	up
MAP_1299	hisF	imidazole glycerol phosphate synthase subunit HisF	2.30335	1.20373	up
MAP_1325	rpsA	30S ribosomal protein S1	2.46402	1.30101	up
MAP_1326	coaE	dephospho-CoA kinase/unknown domain fusion protein	2.08783	1.06201	up
MAP_1350c		hypothetical protein	-2.02583	-1.01851	down
MAP_1375c		hypothetical protein	-4.16231	-2.05738	down
MAP_1387c		hypothetical protein	-2.43934	-1.28649	down
MAP_1404		hypothetical protein	-2.02075	-1.01489	down
MAP_1405		hypothetical protein	-2.62263	-1.39102	down
MAP_1417c		hypothetical protein	-3.95359	-1.98316	down
MAP_1418c		hypothetical protein	-2.26817	-1.18153	down
MAP_1456		hypothetical protein	-2.32336	-1.21621	down
MAP_1476c		hypothetical protein	2.4407	1.28729	up
MAP_1481c		hypothetical protein	2.30557	1.20512	up
MAP_1487c		hypothetical protein( EC:1.2.4.1 )	2.05705	1.04058	up
MAP_1506		hypothetical protein	2.4894	1.3158	up
MAP_1509		hypothetical protein	2.52706	1.33746	up
MAP_1519		hypothetical protein	2.1368	1.09545	up
MAP_1521		hypothetical protein	-2.70032	-1.43313	down
MAP_1527c		hypothetical protein	-2.16589	-1.11496	down
MAP_1560		hypothetical protein	2.36127	1.23956	up
MAP_1561c	ndh	Ndh	2.77876	1.47444	up
MAP_1569	modD	ModD	-2.71649	-1.44174	down
MAP_1588c	ahpD	AhpD	2.38823	1.25594	up
MAP_1589c	ahpC	AhpC	2.32837	1.21932	up
MAP_1609c	fbpB	FbpB	-3.17747	-1.66788	down
MAP_1641c		hypothetical protein	2.19394	1.13352	up
MAP_1653	tpx	thiol peroxidase	-2.90225	-1.53717	down
MAP_1661c		hypothetical protein	-2.20368	-1.13992	down
MAP_1668c	katG	KatG( EC:1.11.1.6 )	-3.70089	-1.88787	down
MAP_1669c	furA	FurA	-8.76769	-3.1322	down
MAP_1710		hypothetical protein	-2.49883	-1.32125	down
MAP_1711c		hypothetical protein	-3.0913	-1.62821	down
MAP_1712		hypothetical protein	-7.20201	-2.8484	down
MAP_1713	fadE20_1	FadE20_1	-5.11627	-2.35509	down
MAP_1714	fadA_2	acetyl-CoA acetyltransferase	-10.9724	-3.4558	down
MAP_1715	fadB_2	FadB_2	-2.14168	-1.09874	down
MAP_1716		short chain dehydrogenase	-3.62986	-1.85991	down
MAP_1743c		hypothetical protein	-2.21918	-1.15003	down
MAP_1755c		hypothetical protein	2.34671	1.23064	up
MAP_1756c		hypothetical protein	2.65339	1.40784	up
MAP_1757c		hypothetical protein	2.18042	1.12461	up
MAP_1758c	nrtC	NrtC	2.51449	1.33027	up
MAP_1759c		hypothetical protein	2.74298	1.45575	up
MAP_1775		hypothetical protein	-5.87106	-2.55362	down
MAP_1780c	lipT	LipT	3.00416	1.58696	up
MAP_1826c		hypothetical protein	-2.00166	-1.0012	down
MAP_1846c	hisG	ATP phosphoribosyltransferase	2.22434	1.15337	up
MAP_1848c		hypothetical protein	-2.55523	-1.35346	down
MAP_1849		hypothetical protein	-3.32123	-1.73172	down
MAP_1850		hypothetical protein	-2.31845	-1.21316	down
MAP_1852		hypothetical protein	-2.74619	-1.45743	down
MAP_1853		hypothetical protein	-2.88596	-1.52905	down
MAP_1854		hypothetical protein	-3.32458	-1.73317	down
MAP_1855		hypothetical protein	-2.17912	-1.12375	down
MAP_1857		hypothetical protein	-2.49538	-1.31926	down
MAP_1859c	metH	MetH( EC:2.1.1.13 )	2.47365	1.30664	up
MAP_1881	lppL	LppL	-2.8413	-1.50655	down
MAP_1891c		hypothetical protein	-4.77941	-2.25683	down
MAP_1915		hypothetical protein	-3.20441	-1.68006	down
MAP_1928c		hypothetical protein	-2.65303	-1.40764	down
MAP_1966c	glnA2	GlnA2	2.09902	1.06972	up
MAP_1969c		hypothetical protein	-2.12041	-1.08434	down
MAP_1996	fabD	acyl-carrier-protein S-malonyltransferase	-5.74181	-2.52151	down
MAP_1997	acpM	acyl carrier protein	-5.98357	-2.58101	down
MAP_1998	kasA	3-oxoacyl-(acyl carrier protein) synthase	-5.96473	-2.57646	down
MAP_1999	kasB_1	3-oxoacyl-(acyl carrier protein) synthase	-8.51943	-3.09076	down
MAP_2000	accD6	AccD6( EC:6.4.1.3 )	-4.56355	-2.19016	down
MAP_2005		hypothetical protein	-2.32903	-1.21973	down
MAP_2017	lppN	LppN	2.63417	1.39735	up
MAP_2020		hypothetical protein	2.11653	1.0817	up
MAP_2021c		hypothetical protein	2.05511	1.03922	up
MAP_2035	nirA_1	NirA_1	-2.24031	-1.1637	down
MAP_2036	cysH_1	phosphoadenosine phosphosulfate reductase	-2.11111	-1.078	down
MAP_2045		hypothetical protein	3.68298	1.88087	up
MAP_2099		hypothetical protein	2.11157	1.07832	up
MAP_2104	fdhF	FdhF	6.22011	2.63694	up
MAP_2105		hypothetical protein	2.82558	1.49855	up
MAP_2127		hypothetical protein	2.21738	1.14886	up
MAP_2137c	glyS	glycyl-tRNA synthetase	-2.01902	-1.01365	down
MAP_2169c	mbtH_3	MbtH_3	2.32692	1.21842	up
MAP_2198		hypothetical protein	-2.05869	-1.04173	down
MAP_2204c		hypothetical protein	-2.0548	-1.039	down
MAP_2238		hypothetical protein	2.4853	1.31342	up
MAP_2239	mmpL4_4	MmpL4_4	3.20153	1.67876	up
MAP_2255		hypothetical protein	2.00555	1.00399	up
MAP_2259	entB	EntB	-2.5899	-1.3729	down
MAP_2264c	obg	Obg	2.00151	1.00109	up
MAP_2282c	tig	trigger factor	2.56753	1.36038	up
MAP_2305		hypothetical protein	-2.10385	-1.07303	down
MAP_2313c	accA1	AccA1	-2.21073	-1.14452	down
MAP_2324c		hypothetical protein	-3.52499	-1.81762	down
MAP_2332c	fas	Fas	-4.37155	-2.12815	down
MAP_2369c		hypothetical protein	2.19295	1.13287	up
MAP_2391		hypothetical protein	-4.03185	-2.01144	down
MAP_2439c		hypothetical protein	2.24339	1.16568	up
MAP_2441c		hypothetical protein	3.79374	1.92362	up
MAP_2450c	atpC	ATP synthase subunit epsilon( EC:3.6.3.14 )	-2.01221	-1.00878	down
MAP_2452c	atpG	ATP synthase subunit C	-2.34011	-1.22658	down
MAP_2454c	atpH	AtpH	-2.16164	-1.11213	down
MAP_2455c	atpF	ATP synthase subunit B	-3.13105	-1.64665	down
MAP_2456c	atpE	ATP synthase subunit C	-3.01452	-1.59193	down
MAP_2457c	atpB	ATP synthase subunit A	-2.49734	-1.32039	down
MAP_2458c		hypothetical protein	-2.76312	-1.4663	down
MAP_2466c	thrB	homoserine kinase	2.82392	1.4977	up
MAP_2484c	cysN	binfunctional sulfate adenylyltransferase subunit 1/adenylylsulfate kinase protein( EC:2.7.7.4 )	-2.24803	-1.16866	down
MAP_2516		hypothetical protein	4.03243	2.01165	up
MAP_2528		hypothetical protein( EC:1.1.1.275 )	2.05223	1.03719	up
MAP_2552		hypothetical protein	-2.46564	-1.30196	down
MAP_2562		hypothetical protein	-2.02844	-1.02037	down
MAP_2578		hypothetical protein	2.44191	1.28801	up
MAP_2582c		hypothetical protein	-3.79573	-1.92438	down
MAP_2583c		hypothetical protein	-6.13451	-2.61695	down
MAP_2591		hypothetical protein	-3.11757	-1.64042	down
MAP_2592c		hypothetical protein	-4.87553	-2.28556	down
MAP_2593c	rocA	RocA	-5.50349	-2.46035	down
MAP_2624c		hypothetical protein	2.21421	1.14679	up
MAP_2625		hypothetical protein	-7.37486	-2.88262	down
MAP_2743c		hypothetical protein	2.40098	1.26363	up
MAP_2758		hypothetical protein	-2.14328	-1.09982	down
MAP_2811c		hypothetical protein	-2.12398	-1.08677	down
MAP_2821		hypothetical protein	2.68721	1.42611	up
MAP_2823		hypothetical protein	2.24301	1.16544	up
MAP_2835c		hypothetical protein	-4.326	-2.11303	down
MAP_2859c	ftsK	FtsK	-2.13025	-1.09102	down
MAP_2860		hypothetical protein	-2.79186	-1.48123	down
MAP_2861		short chain dehydrogenase( EC:1.1.1.275 )	-2.19831	-1.1364	down
MAP_2879c		hypothetical protein	-2.74879	-1.4588	down
MAP_2892c	rpsO	30S ribosomal protein S15	-2.31095	-1.20849	down
MAP_2901		hypothetical protein	-2.0556	-1.03956	down
MAP_2947		hypothetical protein	-5.50277	-2.46016	down
MAP_2948		hypothetical protein	-2.55933	-1.35577	down
MAP_2949c		hypothetical protein	-2.25292	-1.17179	down
MAP_2952c		hypothetical protein	-2.54762	-1.34915	down
MAP_2955c	tsf	elongation factor Ts	2.05419	1.03857	up
MAP_2986c	glnD	PII uridylyl-transferase	2.36587	1.24237	up
MAP_2988c	amt_2	Amt_2	2.76656	1.46809	up
MAP_3024c	hupB	HupB	-2.73325	-1.45062	down
MAP_3026c	leuC	isopropylmalate isomerase large subunit( EC:4.2.1.33 )	4.96549	2.31194	up
MAP_3027		hypothetical protein	3.11394	1.63874	up
MAP_3034		hypothetical protein	2.38116	1.25167	up
MAP_3035		hypothetical protein	3.32053	1.73141	up
MAP_3036c	ilvC	ketol-acid reductoisomerase( EC:1.1.1.86 )	5.25843	2.39463	up
MAP_3037c	ilvN	acetolactate synthase I small subunit	6.89234	2.78499	up
MAP_3038c	ilvB_1	acetolactate synthase I large subunit( EC:2.2.1.6 )	7.65982	2.93731	up
MAP_3058c		hypothetical protein	2.02487	1.01783	up
MAP_3059c		hypothetical protein	3.7632	1.91196	up
MAP_3067c		hypothetical protein	-2.17797	-1.12298	down
MAP_3093	adhC	AdhC( EC:1.1.1.255 )	3.64574	1.86621	up
MAP_3094c		hypothetical protein	2.56567	1.35933	up
MAP_3098c		hypothetical protein	-6.51021	-2.70271	down
MAP_3144c		hypothetical protein	-2.17824	-1.12317	down
MAP_3172c	ftsE	FtsE	-2.31037	-1.20812	down
MAP_3179c		hypothetical protein	-3.37765	-1.75602	down
MAP_3184		hypothetical protein	-2.04879	-1.03477	down
MAP_3188	fadE24	FadE24	-2.60683	-1.3823	down
MAP_3189	fadE23	FadE23	-2.88283	-1.52749	down
MAP_3201	nuoA	NADH dehydrogenase alpha subunit	-7.95924	-2.99263	down
MAP_3202	nuoB	NADH dehydrogenase beta subunit( EC:1.6.5.3 )	-8.85317	-3.14619	down
MAP_3203	nuoC	NADH dehydrogenase subunit C	-5.79888	-2.53577	down
MAP_3204	nuoD	NADH dehydrogenase delta subunit	-7.46618	-2.90037	down
MAP_3205	nuoE	ATP synthase subunit E	-5.06372	-2.3402	down
MAP_3206	nuoF	NuoF( EC:1.6.99.5 )	-3.08285	-1.62426	down
MAP_3207	nuoG	NADH dehydrogenase gamma subunit	-3.63234	-1.8609	down
MAP_3208	nuoH	NADH dehydrogenase subunit H	-3.10018	-1.63235	down
MAP_3209	nuoI_2	NADH dehydrogenase subunit I	-6.69811	-2.74375	down
MAP_3210	nuoJ	NADH dehydrogenase subunit J	-3.12934	-1.64586	down
MAP_3212	nuoL	NADH dehydrogenase subunit L	-3.07255	-1.61944	down
MAP_3213	nuoM	NADH dehydrogenase subunit M	-2.17351	-1.12003	down
MAP_3214	nuoN	NADH dehydrogenase subunit N	-2.394	-1.25942	down
MAP_3230c		hypothetical protein	-3.37718	-1.75582	down
MAP_3231c		hypothetical protein	-2.47146	-1.30537	down
MAP_3235c		hypothetical protein	-2.27789	-1.18769	down
MAP_3236	catB	CatB	-3.464	-1.79244	down
MAP_3237c		hypothetical protein	-2.68239	-1.42352	down
MAP_3238		hypothetical protein	-2.28136	-1.18989	down
MAP_3239		hypothetical protein	-2.19112	-1.13167	down
MAP_3257c		hypothetical protein	-2.16236	-1.11261	down
MAP_3295		hypothetical protein	4.91911	2.2984	up
MAP_3296c		hypothetical protein	7.06548	2.82079	up
MAP_3341		hypothetical protein	-3.56544	-1.83408	down
MAP_3342		hypothetical protein	-3.72053	-1.89551	down
MAP_3346c	pvdS	PvdS	-2.12272	-1.08591	down
MAP_3406c	sigF_2	sigma factor SigF	-2.7304	-1.44911	down
MAP_3407c	rsbW	RsbW	-3.74943	-1.90667	down
MAP_3414		hypothetical protein	-2.01972	-1.01416	down
MAP_3419c		hypothetical protein	2.10964	1.077	up
MAP_3420c		hypothetical protein	2.09927	1.06989	up
MAP_3441	sdhC	SdhC	2.05924	1.04211	up
MAP_3442	sdhD	SdhD	2.06399	1.04544	up
MAP_3443	sdhA	succinate dehydrogenase( EC:1.3.5.1 )	2.32847	1.21938	up
MAP_3448		hypothetical protein	-2.64707	-1.4044	down
MAP_3454		hypothetical protein	-2.03037	-1.02174	down
MAP_3477		hypothetical protein	2.20484	1.14067	up
MAP_3481	lpqD	LpqD	-2.48448	-1.31294	down
MAP_3485	kasB_2	3-oxoacyl-(acyl carrier protein) synthase	-2.3364	-1.22428	down
MAP_3495c		hypothetical protein	-3.31046	-1.72703	down
MAP_3499c		hypothetical protein	-2.45487	-1.29565	down
MAP_3516		hypothetical protein	8.73929	3.12752	up
MAP_3517		hypothetical protein	4.37656	2.1298	up
MAP_3518c		hypothetical protein	3.6497	1.86778	up
MAP_3532c		hypothetical protein	3.09028	1.62774	up
MAP_3533c		hypothetical protein	3.69663	1.88621	up
MAP_3535		hypothetical protein	3.28314	1.71508	up
MAP_3536		hypothetical protein	3.67541	1.87791	up
MAP_3537c	bpoC_1	BpoC_1	2.94611	1.55881	up
MAP_3553		hypothetical protein	4.19085	2.06724	up
MAP_3560		hypothetical protein	-4.40939	-2.14058	down
MAP_3563		hypothetical protein	2.35552	1.23605	up
MAP_3564		hypothetical protein	3.32609	1.73383	up
MAP_3565		hypothetical protein	2.8501	1.51101	up
MAP_3599c		hypothetical protein	-5.70541	-2.51233	down
MAP_3601	fadD5	acyl-CoA synthase	-15.3932	-3.94422	down
MAP_3602		hypothetical protein	-4.03832	-2.01376	down
MAP_3603		hypothetical protein	-4.47743	-2.16267	down
MAP_3604	mce1_2	Mce1_2	-3.24904	-1.70002	down
MAP_3605		hypothetical protein	-4.69302	-2.23052	down
MAP_3606		hypothetical protein	-8.39979	-3.07035	down
MAP_3607		hypothetical protein	-6.85666	-2.77751	down
MAP_3608	lprK	LprK	-6.3241	-2.66086	down
MAP_3609		hypothetical protein	-3.41166	-1.77047	down
MAP_3611		hypothetical protein	-2.16908	-1.11708	down
MAP_3612		hypothetical protein	-3.14236	-1.65185	down
MAP_3614		hypothetical protein	3.42596	1.77651	up
MAP_3625	bglS	BglS	-2.75616	-1.46266	down
MAP_3626c		hypothetical protein	-3.48077	-1.79941	down
MAP_3630		hypothetical protein	-4.03194	-2.01148	down
MAP_3638		hypothetical protein	2.1262	1.08828	up
MAP_3659		hypothetical protein	-2.71016	-1.43838	down
MAP_3668c		hypothetical protein	-2.5635	-1.35812	down
MAP_3671		hypothetical protein	-2.58105	-1.36796	down
MAP_3682		hypothetical protein( EC:1.11.1.6 )	-2.0987	-1.0695	down
MAP_3685c		hypothetical protein	-2.24752	-1.16833	down
MAP_3702	nirB	NirB	3.11167	1.63769	up
MAP_3703	nirD	NirD	3.5435	1.82518	up
MAP_3704c		hypothetical protein	2.77904	1.47459	up
MAP_3705c		hypothetical protein	7.13324	2.83456	up
MAP_3706c		uroporphyrinogen-III synthetase	3.80517	1.92796	up
MAP_3707c	narK3_2	NarK3_2	2.19767	1.13598	up
MAP_3712	narU	NarU	3.92734	1.97355	up
MAP_3714	fadD2	acyl-CoA synthase	-4.15842	-2.05604	down
MAP_3719		hypothetical protein	-2.25598	-1.17376	down
MAP_3811		hypothetical protein	-2.52827	-1.33815	down
MAP_3821		hypothetical protein	2.15637	1.10861	up
MAP_3825	udgA	UdgA	3.52105	1.81601	up
MAP_3830c	aspC	aspartate aminotransferase	2.73883	1.45356	up
MAP_3904		hypothetical protein	-2.39855	-1.26216	down
MAP_3909c		hypothetical protein	2.75809	1.46367	up
MAP_3910c		hypothetical protein	2.54437	1.34731	up
MAP_3919		hypothetical protein	-2.45509	-1.29577	down
MAP_3952		hypothetical protein( EC:1.2.1.3 )	-6.05323	-2.5977	down
MAP_3958c		hypothetical protein	2.48083	1.31082	up
MAP_3961	aceA	isocitrate lyase	6.23784	2.64105	up
MAP_3982	senX3	SenX3	2.50668	1.32578	up
MAP_3984c		hypothetical protein	2.11875	1.08322	up
MAP_3990		hypothetical protein	2.06926	1.04912	up
MAP_3992		hypothetical protein	-2.56518	-1.35906	down
MAP_3998c		hypothetical protein	-2.54344	-1.34678	down
MAP_4013		hypothetical protein	2.8141	1.49268	up
MAP_4054		hypothetical protein	2.6862	1.42556	up
MAP_4078		hypothetical protein	3.99342	1.99763	up
MAP_4079		hypothetical protein	2.10723	1.07535	up
MAP_4129		hypothetical protein	-6.36618	-2.67043	down
MAP_4133	fadE8	FadE8	-3.04209	-1.60506	down
MAP_4141	rpsG	30S ribosomal protein S7	2.34686	1.23073	up
MAP_4148c		hypothetical protein	2.37681	1.24903	up
MAP_4149		hypothetical protein( EC:1.1.1.274 )	2.42213	1.27628	up
MAP_4152		hypothetical protein	-2.05908	-1.042	down
MAP_4175		hypothetical protein	2.59149	1.37378	up
MAP_4190c		hypothetical protein	3.32637	1.73395	up
MAP_4191c		hypothetical protein	3.38434	1.75887	up
MAP_4197c		hypothetical protein	3.01505	1.59218	up
MAP_4201	sigL	RNA polymerase sigma-70 factor	2.28803	1.1941	up
MAP_4227c		hypothetical protein	2.30708	1.20607	up
MAP_4252c		hypothetical protein	2.49217	1.3174	up
MAP_4264	groES	co-chaperonin GroES	-2.59064	-1.37331	down
MAP_4270		hypothetical protein	-2.37292	-1.24667	down
MAP_4272c		hypothetical protein	2.26984	1.18259	up
MAP_4273c	whiB3	WhiB3	2.83578	1.50375	up
MAP_4320		hypothetical protein	-2.50372	-1.32408	down
MAP_4340	trxC	TrxC	3.9854	1.99473	up

## Sheet: pH 9.0
Gene ID	Gene Symbol	Gene name	Fold change	Log Fold change	Regulation
MAP_0049c		short chain dehydrogenase	2.13421	1.0937	up
MAP_0095c	nuoI_1	NADH dehydrogenase subunit I	2.09308	1.06563	up
MAP_0105c		hypothetical protein	2.62918	1.39461	up
MAP_0140		hypothetical protein	2.42539	1.27822	up
MAP_0141		hypothetical protein	3.12704	1.6448	up
MAP_0180		hypothetical protein	2.59967	1.37833	up
MAP_0192c		hypothetical protein	-2.09904	-1.06973	down
MAP_0257		hypothetical protein	-2.22057	-1.15093	down
MAP_0301		hypothetical protein	2.35052	1.23298	up
MAP_0312	leuA	2-isopropylmalate synthase	2.04886	1.03482	up
MAP_0344c		hypothetical protein	2.18928	1.13046	up
MAP_0371		hypothetical protein	2.03575	1.02556	up
MAP_0372	pfpI	PfpI	2.21575	1.14779	up
MAP_0427		DNA polymerase III subunit delta	-2.23015	-1.15714	down
MAP_0534		hypothetical protein	2.04825	1.03439	up
MAP_0546c		hypothetical protein	2.03384	1.02421	up
MAP_0579c	cpsA	CpsA	2.44237	1.28828	up
MAP_0617		hypothetical protein	2.94746	1.55947	up
MAP_0626	purQ	phosphoribosylformylglycinamidine synthase subunit I	2.08498	1.06004	up
MAP_0627c		hypothetical protein	8.54597	3.09524	up
MAP_0670	lpqR	LpqR	2.08793	1.06207	up
MAP_0712c		hypothetical protein	2.17388	1.12027	up
MAP_0805c		hypothetical protein	-4.09194	-2.03279	down
MAP_0812		hypothetical protein	2.07697	1.05448	up
MAP_0824		hypothetical protein	-2.44972	-1.29262	down
MAP_0825	fprB	FprB( EC:1.18.1.2 )	-2.35861	-1.23794	down
MAP_0831c		hypothetical protein	2.38075	1.25142	up
MAP_0836		hypothetical protein	-2.86678	-1.51943	down
MAP_0895c		hypothetical protein	-2.11709	-1.08208	down
MAP_0896	sucC	succinyl-CoA synthetase subunit beta( EC:6.2.1.5 )	-2.0664	-1.04712	down
MAP_0914c		hypothetical protein	2.00679	1.00489	up
MAP_0916		hypothetical protein	2.55934	1.35577	up
MAP_0917		hypothetical protein	2.4531	1.29461	up
MAP_0922c		hypothetical protein	-3.63368	-1.86143	down
MAP_0927		hypothetical protein	-2.38742	-1.25545	down
MAP_0959		hypothetical protein	-2.35363	-1.23489	down
MAP_0974		hypothetical protein	-3.29873	-1.72191	down
MAP_0975	ksgA	dimethyladenosine transferase	-2.58906	-1.37243	down
MAP_1002c		hypothetical protein	2.2941	1.19793	up
MAP_1006		hypothetical protein	2.47308	1.30631	up
MAP_1019		hypothetical protein	2.67299	1.41845	up
MAP_1023	lipU	LipU	2.11299	1.07928	up
MAP_1082c		hypothetical protein	2.29267	1.19703	up
MAP_1084c		hypothetical protein	2.01762	1.01266	up
MAP_1201c	acn	aconitate hydratase( EC:4.2.1.3 )	2.00221	1.00159	up
MAP_1214		hypothetical protein	2.33681	1.22454	up
MAP_1228	lipL	LipL	2.00703	1.00506	up
MAP_1272c		hypothetical protein	2.18285	1.12622	up
MAP_1286c		hypothetical protein	-2.03781	-1.02702	down
MAP_1315c	cydB	CydB	-2.35488	-1.23565	down
MAP_1335	uvrB	excinuclease ABC subunit B	2.18317	1.12642	up
MAP_1339		hypothetical protein	-2.17848	-1.12332	down
MAP_1361	argC	N-acetyl-gamma-glutamyl-phosphate reductase	-3.68131	-1.88022	down
MAP_1362	argJ	bifunctional ornithine acetyltransferase/N-acetylglutamate synthase protein( EC:2.3.1.35 )	-3.58341	-1.84133	down
MAP_1363	argB	acetylglutamate kinase( EC:2.7.2.8 )	-3.23313	-1.69293	down
MAP_1364	argD	acetylornithine aminotransferase( EC:2.6.1.11 )	-3.28598	-1.71632	down
MAP_1365	argF	ornithine carbamoyltransferase( EC:2.1.3.3 )	-2.29412	-1.19794	down
MAP_1366	argR	arginine repressor	-2.42121	-1.27573	down
MAP_1367	argG	argininosuccinate synthase( EC:6.3.4.5 )	-3.86977	-1.95225	down
MAP_1368	argH	argininosuccinate lyase( EC:4.3.2.1 )	-2.82633	-1.49893	down
MAP_1369	pks10	Pks10	-2.07157	-1.05073	down
MAP_1417c		hypothetical protein	-3.90584	-1.96563	down
MAP_1456		hypothetical protein	2.15432	1.10723	up
MAP_1476c		hypothetical protein	2.04547	1.03243	up
MAP_1552		hypothetical protein	-2.00574	-1.00414	down
MAP_1555c		acyl carrier protein	-2.78482	-1.47758	down
MAP_1564c		short chain dehydrogenase	2.75403	1.46154	up
MAP_1609c	fbpB	FbpB	-2.7892	-1.47985	down
MAP_1613c	adhA_2	AdhA_2	2.41592	1.27257	up
MAP_1631c		hypothetical protein	2.01477	1.01062	up
MAP_1653	tpx	thiol peroxidase	-2.84923	-1.51057	down
MAP_1661c		hypothetical protein	-2.42595	-1.27855	down
MAP_1669c	furA	FurA	2.18749	1.12928	up
MAP_1680c		hypothetical protein	-2.018	-1.01293	down
MAP_1741c		hypothetical protein	-2.37542	-1.24818	down
MAP_1743c		hypothetical protein	-2.21712	-1.14869	down
MAP_1780c	lipT	LipT	2.36881	1.24416	up
MAP_1788		hypothetical protein	2.94298	1.55728	up
MAP_1801c		hypothetical protein	2.33102	1.22096	up
MAP_1802c		hypothetical protein	2.88379	1.52796	up
MAP_1846c	hisG	ATP phosphoribosyltransferase	-2.4766	-1.30836	down
MAP_1873c		hypothetical protein	2.04012	1.02866	up
MAP_1891c		hypothetical protein	-2.79528	-1.48299	down
MAP_1894c	ftsZ	cell division protein FtsZ	-2.30726	-1.20618	down
MAP_1928c		hypothetical protein	-2.21804	-1.14929	down
MAP_1932	ctaE	CtaE	-2.41795	-1.27379	down
MAP_1934	qcrA	QcrA	-2.14448	-1.10063	down
MAP_1935	qcrB	QcrB	-2.15076	-1.10485	down
MAP_1939c		hypothetical protein	-2.184	-1.12697	down
MAP_1997	acpM	acyl carrier protein	2.3391	1.22595	up
MAP_2018c		hypothetical protein	2.16804	1.11639	up
MAP_2027c		hypothetical protein	2.53829	1.34386	up
MAP_2065		hypothetical protein	-2.48985	-1.31606	down
MAP_2075c		hypothetical protein	2.39444	1.25969	up
MAP_2076c		hypothetical protein	2.41507	1.27207	up
MAP_2086c		hypothetical protein	-3.514	-1.81311	down
MAP_2124	cysE	CysE( EC:2.3.1.30 )	2.15619	1.10849	up
MAP_2167c		hypothetical protein	-2.20032	-1.13771	down
MAP_2173c	mbtE	MbtE	2.34872	1.23188	up
MAP_2174c	mbtD	MbtD	2.11037	1.07749	up
MAP_2175c	mbtC	MbtC	2.07624	1.05397	up
MAP_2205c	trpE2	anthranilate synthase component I	-2.58579	-1.3706	down
MAP_2246c		hypothetical protein	2.65676	1.40967	up
MAP_2247c	proA	gamma-glutamyl phosphate reductase( EC:1.2.1.41 )	2.91024	1.54114	up
MAP_2345c		hypothetical protein	2.22265	1.15228	up
MAP_2406c		hypothetical protein	2.50307	1.3237	up
MAP_2407c	fadA3	acetyl-CoA acetyltransferase( EC:2.3.1.9 )	2.62041	1.38979	up
MAP_2408c	fabG	3-ketoacyl-(acyl-carrier-protein) reductase	3.56669	1.83459	up
MAP_2409	fadE25_3	FadE25_3	4.17452	2.06161	up
MAP_2410		hypothetical protein	3.29606	1.72074	up
MAP_2450c	atpC	ATP synthase subunit epsilon( EC:3.6.3.14 )	-2.53182	-1.34017	down
MAP_2451c	atpD	ATP synthase subunit B	-2.48021	-1.31046	down
MAP_2452c	atpG	ATP synthase subunit C	-2.52753	-1.33773	down
MAP_2453c	atpA	ATP synthase subunit A	-2.83127	-1.50145	down
MAP_2454c	atpH	AtpH	-2.84913	-1.51052	down
MAP_2455c	atpF	ATP synthase subunit B	-2.85887	-1.51544	down
MAP_2456c	atpE	ATP synthase subunit C	-2.70681	-1.43659	down
MAP_2457c	atpB	ATP synthase subunit A	-3.13152	-1.64686	down
MAP_2458c		hypothetical protein	-2.83007	-1.50084	down
MAP_2484c	cysN	binfunctional sulfate adenylyltransferase subunit 1/adenylylsulfate kinase protein( EC:2.7.7.4 )	-2.20314	-1.13956	down
MAP_2516		hypothetical protein	-2.25758	-1.17478	down
MAP_2540c		hypothetical protein	-2.51075	-1.32812	down
MAP_2541c	mdh	malate dehydrogenase( EC:1.1.1.82 )	-2.22162	-1.15161	down
MAP_2582c		hypothetical protein	-2.1871	-1.12902	down
MAP_2583c		hypothetical protein	-2.97929	-1.57497	down
MAP_2591		hypothetical protein	-2.1008	-1.07094	down
MAP_2701c		hypothetical protein	-2.07347	-1.05205	down
MAP_2720c		hypothetical protein	2.07873	1.05571	up
MAP_2821		hypothetical protein	-2.58805	-1.37186	down
MAP_2826	sigB	RNA polymerase sigma factor	3.61652	1.8546	up
MAP_2838c	fadE20_2	FadE20_2	2.38923	1.25654	up
MAP_2839c	hflX	HflX	-2.4847	-1.31307	down
MAP_2856c		hypothetical protein	2.42337	1.27702	up
MAP_2952c		hypothetical protein	-2.07587	-1.05371	down
MAP_3000c		acetolactate synthase large subunit	-2.12474	-1.08729	down
MAP_3026c	leuC	isopropylmalate isomerase large subunit( EC:4.2.1.33 )	-2.08533	-1.06028	down
MAP_3057c		tRNA (5-methylaminomethyl-2-thiouridylate)-methyltransferase	2.01638	1.01177	up
MAP_3079c		isopentenyl pyrophosphate isomerase( EC:5.3.3.2 )	2.08426	1.05953	up
MAP_3153		hypothetical protein	2.13245	1.09252	up
MAP_3154		hypothetical protein	2.63862	1.39978	up
MAP_3179c		hypothetical protein	-3.72356	-1.89668	down
MAP_3188	fadE24	FadE24	-2.48012	-1.31041	down
MAP_3189	fadE23	FadE23	-2.66188	-1.41245	down
MAP_3201	nuoA	NADH dehydrogenase alpha subunit	-2.34348	-1.22865	down
MAP_3202	nuoB	NADH dehydrogenase beta subunit( EC:1.6.5.3 )	-2.20412	-1.1402	down
MAP_3203	nuoC	NADH dehydrogenase subunit C	-2.02792	-1.02	down
MAP_3204	nuoD	NADH dehydrogenase delta subunit	-2.08144	-1.05758	down
MAP_3209	nuoI_2	NADH dehydrogenase subunit I	-2.08031	-1.0568	down
MAP_3262c	glgX_2	GlgX_2	3.66098	1.87223	up
MAP_3307c		hypothetical protein	2.2426	1.16517	up
MAP_3310		hypothetical protein	2.2296	1.15678	up
MAP_3342		hypothetical protein	-2.1472	-1.10246	down
MAP_3392c	fadE25_4	FadE25_4( EC:1.3.99.2 )	3.06843	1.6175	up
MAP_3459		hypothetical protein	2.01225	1.00881	up
MAP_3499c		hypothetical protein	-2.12673	-1.08864	down
MAP_3553		hypothetical protein	5.86794	2.55285	up
MAP_3560		hypothetical protein	2.01088	1.00782	up
MAP_3574	pntB	PntB	-2.53318	-1.34095	down
MAP_3601	fadD5	acyl-CoA synthase	-2.2393	-1.16305	down
MAP_3614		hypothetical protein	4.26417	2.09227	up
MAP_3615c	lprO	LprO	2.168	1.11636	up
MAP_3625	bglS	BglS	-2.50797	-1.32652	down
MAP_3666c		hypothetical protein	-2.0362	-1.02588	down
MAP_3677		hypothetical protein	4.69372	2.23073	up
MAP_3678		hypothetical protein	3.8815	1.95661	up
MAP_3680c		formate dehydrogenase( EC:1.2.1.2 )	2.04611	1.03289	up
MAP_3681		hypothetical protein	4.73749	2.24412	up
MAP_3682		hypothetical protein( EC:1.11.1.6 )	4.77388	2.25516	up
MAP_3683		hypothetical protein( EC:1.11.1.6 )	2.48324	1.31222	up
MAP_3694c	fadE5	FadE5	2.95274	1.56205	up
MAP_3796		hypothetical protein	2.05462	1.03887	up
MAP_3798c		hypothetical protein	2.92754	1.54969	up
MAP_3800		hypothetical protein	2.41669	1.27303	up
MAP_3887c		hypothetical protein	2.00393	1.00283	up
MAP_3919		hypothetical protein	-2.60317	-1.38027	down
MAP_3936	groEL	chaperonin GroEL	-5.82939	-2.54334	down
MAP_3952		hypothetical protein( EC:1.2.1.3 )	-2.168	-1.11637	down
MAP_3961	aceA	isocitrate lyase	2.39127	1.25778	up
MAP_4008		hypothetical protein	-2.22734	-1.15532	down
MAP_4041c	pitA	PitA	-2.0273	-1.01956	down
MAP_4059	htpX	heat shock protein HtpX	2.85709	1.51455	up
MAP_4152		hypothetical protein	-2.26469	-1.17931	down
MAP_4259		hypothetical protein	2.45199	1.29395	up
MAP_4261		hypothetical protein	2.11112	1.07801	up
MAP_4264	groES	co-chaperonin GroES	-4.60938	-2.20457	down
MAP_4265	groEL	chaperonin GroEL	-3.44535	-1.78465	down
MAP_4273c	whiB3	WhiB3	-2.95448	-1.5629	down
MAP_4292		hypothetical protein	2.02532	1.01815	up

## Sheet: pH 5.5
Gene ID	Gene Symbol	Gene name	Fold change	Log Fold change	Regulation
MAP_0105c		hypothetical protein	3.16762	1.6634	up
MAP_0130		hypothetical protein	-2.4201	-1.27507	down
MAP_0133c		hypothetical protein	-2.46638	-1.3024	down
MAP_0180		hypothetical protein	-2.02129	-1.01527	down
MAP_0185c		hypothetical protein	2.74938	1.45911	up
MAP_0192c		hypothetical protein	-2.13607	-1.09496	down
MAP_0246c		hypothetical protein	-3.80607	-1.9283	down
MAP_0247c		hypothetical protein	-2.32473	-1.21706	down
MAP_0257		hypothetical protein	-5.32593	-2.41303	down
MAP_0258		hypothetical protein	-4.30188	-2.10497	down
MAP_0339c		hypothetical protein	-2.15036	-1.10458	down
MAP_0371		hypothetical protein	-2.7937	-1.48218	down
MAP_0441	PE_3	PE_3	-21.2949	-4.41244	down
MAP_0442		hypothetical protein	-3.24053	-1.69623	down
MAP_0443c		hypothetical protein	-6.59985	-2.72243	down
MAP_0456	panC	pantoate--beta-alanine ligase( EC:6.3.2.1 )	-2.04324	-1.03086	down
MAP_0557c		hypothetical protein	2.26555	1.17986	up
MAP_0584		hypothetical protein	-3.02767	-1.59821	down
MAP_0616c		hypothetical protein	2.6422	1.40174	up
MAP_0617		hypothetical protein	3.70489	1.88943	up
MAP_0620		hypothetical protein	2.01532	1.01101	up
MAP_0634c		hypothetical protein	-2.60835	-1.38314	down
MAP_0657c		hypothetical protein	-2.20863	-1.14315	down
MAP_0662c		hypothetical protein	2.14702	1.10233	up
MAP_0836		hypothetical protein	-2.39328	-1.25899	down
MAP_1002c		hypothetical protein	-2.423	-1.27679	down
MAP_1014		hypothetical protein	-3.54917	-1.82748	down
MAP_1015		hypothetical protein	-2.89717	-1.53464	down
MAP_1040c	fadD9	FadD9	2.39308	1.25887	up
MAP_1084c		hypothetical protein	-2.1851	-1.1277	down
MAP_1131		hypothetical protein	3.21389	1.68432	up
MAP_1132c		hypothetical protein	7.22189	2.85238	up
MAP_1245		hypothetical protein	2.0708	1.05019	up
MAP_1290	nadB	L-aspartate oxidase( EC:1.4.3.16 )	-2.40657	-1.26698	down
MAP_1330c		hypothetical protein	2.22904	1.15642	up
MAP_1356c		hypothetical protein	2.05743	1.04084	up
MAP_1375c		hypothetical protein	-2.64825	-1.40504	down
MAP_1387c		hypothetical protein	-2.25342	-1.17211	down
MAP_1417c		hypothetical protein	-2.04288	-1.0306	down
MAP_1456		hypothetical protein	-3.39234	-1.76228	down
MAP_1496c		hypothetical protein	-2.23538	-1.16052	down
MAP_1506		hypothetical protein	2.00141	1.00102	up
MAP_1520		hypothetical protein	2.08844	1.06243	up
MAP_1521		hypothetical protein	-4.04961	-2.01778	down
MAP_1522		hypothetical protein	-3.4497	-1.78647	down
MAP_1555c		acyl carrier protein	-2.83354	-1.50261	down
MAP_1639c		hypothetical protein	-2.12318	-1.08623	down
MAP_1666c		hypothetical protein	2.08555	1.06042	up
MAP_1698c	hsp18_2	Hsp18_2	-2.46623	-1.30231	down
MAP_1699	thiI	ThiI	-3.24033	-1.69614	down
MAP_1710		hypothetical protein	-2.48916	-1.31566	down
MAP_1712		hypothetical protein	-2.11276	-1.07913	down
MAP_1714	fadA_2	acetyl-CoA acetyltransferase	-2.71564	-1.44129	down
MAP_1716		short chain dehydrogenase	-2.19205	-1.13228	down
MAP_1759c		hypothetical protein	2.09076	1.06403	up
MAP_1775		hypothetical protein	-4.20774	-2.07305	down
MAP_1780c	lipT	LipT	2.08353	1.05903	up
MAP_1801c		hypothetical protein	2.06861	1.04866	up
MAP_1915		hypothetical protein	-3.36214	-1.74938	down
MAP_2035	nirA_1	NirA_1	-2.09515	-1.06705	down
MAP_2036	cysH_1	phosphoadenosine phosphosulfate reductase	-2.22939	-1.15665	down
MAP_2117c		hypothetical protein	-2.59266	-1.37443	down
MAP_2122		hypothetical protein	-2.44932	-1.29238	down
MAP_2205c	trpE2	anthranilate synthase component I	-2.30416	-1.20424	down
MAP_2206		hypothetical protein	2.26531	1.17971	up
MAP_2238		hypothetical protein	2.68064	1.42258	up
MAP_2239	mmpL4_4	MmpL4_4	2.21996	1.15053	up
MAP_2257		hypothetical protein	2.69034	1.42779	up
MAP_2259	entB	EntB	-2.07142	-1.05062	down
MAP_2283	lipP	LipP	-2.54343	-1.34677	down
MAP_2311c		hypothetical protein	-2.02047	-1.01469	down
MAP_2312c	fadE19	FadE19( EC:1.3.99.2 )	-2.92896	-1.55039	down
MAP_2324c		hypothetical protein	-2.86634	-1.51921	down
MAP_2369c		hypothetical protein	2.10726	1.07537	up
MAP_2391		hypothetical protein	-2.50137	-1.32272	down
MAP_2563		hypothetical protein	2.23529	1.16046	up
MAP_2578		hypothetical protein	2.7464	1.45754	up
MAP_2579c		hypothetical protein	2.02687	1.01925	up
MAP_2582c		hypothetical protein	-3.50182	-1.8081	down
MAP_2583c		hypothetical protein	-5.04573	-2.33506	down
MAP_2732c		hypothetical protein	2.60631	1.38201	up
MAP_2733c		hypothetical protein	2.12977	1.0907	up
MAP_2835c		hypothetical protein	-2.96573	-1.56839	down
MAP_2914c		hypothetical protein	-2.93486	-1.55329	down
MAP_2947		hypothetical protein	-3.89145	-1.96031	down
MAP_2948		hypothetical protein	-2.2109	-1.14464	down
MAP_2952c		hypothetical protein	-2.86373	-1.5179	down
MAP_2984		hypothetical protein	2.11123	1.07808	up
MAP_3000c		acetolactate synthase large subunit	-2.58704	-1.3713	down
MAP_3026c	leuC	isopropylmalate isomerase large subunit( EC:4.2.1.33 )	-2.29319	-1.19736	down
MAP_3027		hypothetical protein	-2.24316	-1.16553	down
MAP_3067c		hypothetical protein	-2.00723	-1.00521	down
MAP_3098c		hypothetical protein	-2.199	-1.13684	down
MAP_3130	mmpS2	MmpS2	2.0024	1.00173	up
MAP_3144c		hypothetical protein	-2.12193	-1.08538	down
MAP_3179c		hypothetical protein	-2.90326	-1.53767	down
MAP_3188	fadE24	FadE24	-2.70883	-1.43767	down
MAP_3189	fadE23	FadE23	-3.32155	-1.73186	down
MAP_3230c		hypothetical protein	-2.44762	-1.29138	down
MAP_3231c		hypothetical protein	-2.14945	-1.10397	down
MAP_3236	catB	CatB	-2.26508	-1.17956	down
MAP_3237c		hypothetical protein	-2.43917	-1.28639	down
MAP_3238		hypothetical protein	-2.1694	-1.11729	down
MAP_3239		hypothetical protein	-2.39066	-1.25741	down
MAP_3266c		hypothetical protein	-2.39109	-1.25767	down
MAP_3267c		hypothetical protein	-2.3785	-1.25005	down
MAP_3268	hsp18_3	Hsp18_3	-2.02473	-1.01773	down
MAP_3284c	fadD29	FadD29	2.22211	1.15193	up
MAP_3310		hypothetical protein	2.02476	1.01775	up
MAP_3384	ctpC	CtpC	-3.12754	-1.64503	down
MAP_3406c	sigF_2	sigma factor SigF	-2.44519	-1.28994	down
MAP_3407c	rsbW	RsbW	-2.8322	-1.50192	down
MAP_3553		hypothetical protein	3.32327	1.7326	up
MAP_3560		hypothetical protein	-3.03835	-1.60329	down
MAP_3614		hypothetical protein	4.68993	2.22957	up
MAP_3625	bglS	BglS	-3.23932	-1.69569	down
MAP_3626c		hypothetical protein	-2.15189	-1.1056	down
MAP_3628c		hypothetical protein	-2.15845	-1.11	down
MAP_3685c		hypothetical protein	-2.23101	-1.15769	down
MAP_3692c	fabG	3-ketoacyl-(acyl-carrier-protein) reductase	-2.06117	-1.04346	down
MAP_3693	fadA2	acetyl-CoA acetyltransferase	-2.95645	-1.56387	down
MAP_3703	nirD	NirD	2.93169	1.55173	up
MAP_3707c	narK3_2	NarK3_2	2.24028	1.16368	up
MAP_3887c		hypothetical protein	2.10991	1.07718	up
MAP_3936	groEL	chaperonin GroEL	-2.43299	-1.28273	down
MAP_4010c		hypothetical protein	2.09611	1.06771	up
MAP_4078		hypothetical protein	2.68607	1.4255	up
MAP_4153	pqqE	PqqE	2.17508	1.12107	up
MAP_4197c		hypothetical protein	5.25147	2.39272	up
MAP_4264	groES	co-chaperonin GroES	-2.08305	-1.0587	down
MAP_4265	groEL	chaperonin GroEL	-2.00428	-1.00309	down

## Sheet: Temperature
Gene ID	Gene Symbol	Gene name	Fold change	Log Fold change	Regulation
MAP_4347c		putative inner membrane protein translocase component YidC	-2.09963	-1.07014	down
MAP_4340	trxC	TrxC	2.2782	1.18789	up
MAP_4292		hypothetical protein	2.24169	1.16458	up
MAP_4271		hypothetical protein	-2.19182	-1.13213	down
MAP_4265	groEL	chaperonin GroEL	2.20457	1.14049	up
MAP_4236c		hypothetical protein	2.02342	1.0168	up
MAP_4223c	atfA_2	AtfA_2	-2.36015	-1.23888	down
MAP_4222c	atfA_1	AtfA_1	-2.23202	-1.15835	down
MAP_4202		hypothetical protein	2.39266	1.25862	up
MAP_4171	atsA	AtsA	-2.01093	-1.00787	down
MAP_4154	lldD1	LldD1	-2.17482	-1.12089	down
MAP_4150c		hypothetical protein	2.01819	1.01306	up
MAP_4129		hypothetical protein	-2.09606	-1.06768	down
MAP_4127c		hypothetical protein	2.40485	1.26595	up
MAP_4078		hypothetical protein	2.47576	1.30787	up
MAP_4059	htpX	heat shock protein HtpX	2.99549	1.58279	up
MAP_4041c	pitA	PitA	-2.1263	-1.08834	down
MAP_3998c		hypothetical protein	2.21494	1.14727	up
MAP_3931		hypothetical protein	2.2382	1.16234	up
MAP_3910c		hypothetical protein	2.79226	1.48143	up
MAP_3909c		hypothetical protein	2.71608	1.44152	up
MAP_3839c		hypothetical protein	5.06989	2.34196	up
MAP_3809c		hypothetical protein	-3.66567	-1.87408	down
MAP_3801		hypothetical protein	2.5458	1.34812	up
MAP_3799		hypothetical protein	2.03315	1.02371	up
MAP_3798c		hypothetical protein	2.28802	1.1941	up
MAP_3789c		hypothetical protein	-2.30963	-1.20766	down
MAP_3784		hypothetical protein	2.3851	1.25405	up
MAP_3783		hypothetical protein	2.33412	1.22288	up
MAP_3719		hypothetical protein	2.69717	1.43145	up
MAP_3718c		hypothetical protein	2.13042	1.09114	up
MAP_3716c	fadE6	FadE6	2.35752	1.23727	up
MAP_3707c	narK3_2	NarK3_2	-2.32382	-1.2165	down
MAP_3706c		uroporphyrinogen-III synthetase	-2.17917	-1.12378	down
MAP_3701c	hsp	Hsp	4.36298	2.12531	up
MAP_3699c		hypothetical protein	-2.23766	-1.16199	down
MAP_3694c	fadE5	FadE5	3.17328	1.66597	up
MAP_3683		hypothetical protein( EC:1.11.1.6 )	2.27651	1.18682	up
MAP_3682		hypothetical protein( EC:1.11.1.6 )	4.39875	2.13709	up
MAP_3681		hypothetical protein	3.08036	1.6231	up
MAP_3680c		formate dehydrogenase( EC:1.2.1.2 )	2.40708	1.26728	up
MAP_3666c		hypothetical protein	-3.1665	-1.66289	down
MAP_3662c		hypothetical protein	2.62516	1.3924	up
MAP_3644		hypothetical protein	2.00836	1.00602	up
MAP_3630		hypothetical protein	2.01609	1.01156	up
MAP_3614		hypothetical protein	2.79276	1.48169	up
MAP_3606		hypothetical protein	2.03141	1.02248	up
MAP_3557		hypothetical protein	2.93129	1.55153	up
MAP_3554c		methionine sulfoxide reductase A	2.67932	1.42187	up
MAP_3553		hypothetical protein	4.51664	2.17525	up
MAP_3536		hypothetical protein	2.02263	1.01623	up
MAP_3535		hypothetical protein	2.07903	1.05591	up
MAP_3533c		hypothetical protein	3.47928	1.79879	up
MAP_3532c		hypothetical protein	2.2689	1.18199	up
MAP_3520c		hypothetical protein	2.93884	1.55525	up
MAP_3517		hypothetical protein	2.10735	1.07543	up
MAP_3516		hypothetical protein	2.09995	1.07036	up
MAP_3445		hypothetical protein	-2.34539	-1.22983	down
MAP_3392c	fadE25_4	FadE25_4( EC:1.3.99.2 )	2.39882	1.26233	up
MAP_3310		hypothetical protein	2.12355	1.08648	up
MAP_3293		hypothetical protein	2.1154	1.08093	up
MAP_3288		hypothetical protein	2.47169	1.3055	up
MAP_3284c	fadD29	FadD29	2.26894	1.18202	up
MAP_3283c		hypothetical protein	2.26027	1.1765	up
MAP_3282c		hypothetical protein	2.0073	1.00525	up
MAP_3281c		hypothetical protein	2.07685	1.05439	up
MAP_3269		hypothetical protein	2.26224	1.17775	up
MAP_3268	hsp18_3	Hsp18_3	2.29985	1.20154	up
MAP_3188	fadE24	FadE24	2.47807	1.30922	up
MAP_3169c		hypothetical protein	-2.52575	-1.33671	down
MAP_2997c		hypothetical protein	2.57882	1.36671	up
MAP_2915c	efpA_2	EfpA_2	2.07864	1.05564	up
MAP_2891c	gpsI	GpsI( EC:2.7.7.8 )	-2.81425	-1.49275	down
MAP_2890c	pepR	PepR	-3.67756	-1.87875	down
MAP_2889c		hypothetical protein	-2.74471	-1.45665	down
MAP_2865c		thymidylate synthase	-2.17485	-1.12092	down
MAP_2835c		hypothetical protein	2.05278	1.03758	up
MAP_2826	sigB	RNA polymerase sigma factor	2.08332	1.05888	up
MAP_2824c		hypothetical protein	2.33787	1.2252	up
MAP_2821		hypothetical protein	-2.97396	-1.57238	down
MAP_2800	echA15	enoyl-CoA hydratase	-2.0578	-1.0411	down
MAP_2778c		hypothetical protein	3.5484	1.82717	up
MAP_2759		hypothetical protein	3.01786	1.59352	up
MAP_2758		hypothetical protein	3.09057	1.62787	up
MAP_2743c		hypothetical protein	-2.43293	-1.28269	down
MAP_2728		hypothetical protein	2.13427	1.09375	up
MAP_2707c		hypothetical protein	-2.14312	-1.09972	down
MAP_2706c		hypothetical protein	-2.09095	-1.06416	down
MAP_2646c	fadA6_3	FadA6_3( EC:2.3.1.9 )	2.07446	1.05274	up
MAP_2623		pterin-4-alpha-carbinolamine dehydratase	2.21292	1.14595	up
MAP_2622		hypothetical protein	2.20014	1.13759	up
MAP_2594		hypothetical protein	2.52228	1.33473	up
MAP_2593c	rocA	RocA	2.98342	1.57697	up
MAP_2592c		hypothetical protein	2.21755	1.14897	up
MAP_2578		hypothetical protein	2.25887	1.1756	up
MAP_2521c	deaD	DeaD	-2.16792	-1.11631	down
MAP_2506c		hypothetical protein	2.24461	1.16647	up
MAP_2464c	rho	transcription termination factor Rho	-2.6653	-1.4143	down
MAP_2441c		hypothetical protein	-2.16399	-1.11369	down
MAP_2403c		hypothetical protein	-2.0015	-1.00108	down
MAP_2392c		hypothetical protein	2.03067	1.02196	up
MAP_2391		hypothetical protein	2.06049	1.04299	up
MAP_2369c		hypothetical protein	3.80701	1.92866	up
MAP_2367c		hypothetical protein	2.57582	1.36503	up
MAP_2347		hypothetical protein	2.19771	1.136	up
MAP_2345c		hypothetical protein	2.64761	1.40469	up
MAP_2344		hypothetical protein	2.01357	1.00976	up
MAP_2343c		hypothetical protein	2.55402	1.35277	up
MAP_2337c		hypothetical protein	2.21162	1.1451	up
MAP_2313c	accA1	AccA1	2.58132	1.36811	up
MAP_2309c	pdhA	PdhA	2.95383	1.56259	up
MAP_2307c	pdhC	dihydrolipoamide acetyltransferase	2.08039	1.05686	up
MAP_2257		hypothetical protein	3.52289	1.81676	up
MAP_2209	cysH_2	phosphoadenosine phosphosulfate reductase	2.72381	1.44562	up
MAP_2200		hypothetical protein	2.24716	1.16811	up
MAP_2199		hypothetical protein	2.38107	1.25161	up
MAP_2198		hypothetical protein	2.65645	1.4095	up
MAP_2168c		hypothetical protein	2.0229	1.01643	up
MAP_2145c	era	GTP-binding protein Era	-2.06993	-1.04958	down
MAP_2117c		hypothetical protein	-3.35637	-1.7469	down
MAP_2099		hypothetical protein	2.02478	1.01777	up
MAP_2086c		hypothetical protein	-2.72371	-1.44557	down
MAP_2075c		hypothetical protein	2.14548	1.1013	up
MAP_2019c		hypothetical protein	2.25256	1.17156	up
MAP_2000	accD6	AccD6( EC:6.4.1.3 )	2.3991	1.26249	up
MAP_1970	panB	3-methyl-2-oxobutanoate hydroxymethyltransferase( EC:2.1.2.11 )	2.73679	1.45249	up
MAP_1907c		hypothetical protein	2.09334	1.06581	up
MAP_1879c		hypothetical protein	2.08737	1.06169	up
MAP_1762c		hypothetical protein	-2.00215	-1.00155	down
MAP_1716		short chain dehydrogenase	2.0457	1.03259	up
MAP_1714	fadA_2	acetyl-CoA acetyltransferase	2.72788	1.44778	up
MAP_1713	fadE20_1	FadE20_1	3.39195	1.76212	up
MAP_1712		hypothetical protein	3.37446	1.75466	up
MAP_1711c		hypothetical protein	2.61848	1.38873	up
MAP_1699	thiI	ThiI	2.42637	1.2788	up
MAP_1698c	hsp18_2	Hsp18_2	2.64134	1.40127	up
MAP_1696c	hsp18_1	Hsp18_1	4.19685	2.06931	up
MAP_1680c		hypothetical protein	-3.13236	-1.64725	down
MAP_1643	aceAb	isocitrate lyase	2.01972	1.01416	up
MAP_1641c		hypothetical protein	3.02202	1.59551	up
MAP_1640c		hypothetical protein	2.96253	1.56683	up
MAP_1631c		hypothetical protein	3.62964	1.85983	up
MAP_1618c		hypothetical protein	3.92814	1.97385	up
MAP_1611		hypothetical protein	-2.38776	-1.25566	down
MAP_1578		hypothetical protein	2.05344	1.03804	up
MAP_1570		hypothetical protein	2.86916	1.52063	up
MAP_1564c		short chain dehydrogenase	3.50434	1.80914	up
MAP_1482		hypothetical protein	-2.22079	-1.15107	down
MAP_1481c		hypothetical protein	-4.99848	-2.32149	down
MAP_1418c		hypothetical protein	2.39655	1.26096	up
MAP_1417c		hypothetical protein	2.10366	1.0729	up
MAP_1393c		hypothetical protein	3.04322	1.6056	up
MAP_1390		hypothetical protein	2.59579	1.37617	up
MAP_1372	pks11	Pks11	-2.16748	-1.11602	down
MAP_1369	pks10	Pks10	-2.21307	-1.14605	down
MAP_1368	argH	argininosuccinate lyase( EC:4.3.2.1 )	-2.6749	-1.41949	down
MAP_1367	argG	argininosuccinate synthase( EC:6.3.4.5 )	-2.09414	-1.06635	down
MAP_1364	argD	acetylornithine aminotransferase( EC:2.6.1.11 )	-2.2297	-1.15685	down
MAP_1356c		hypothetical protein	3.36752	1.75169	up
MAP_1347c		hypothetical protein	-2.13356	-1.09326	down
MAP_1346c		hypothetical protein	-2.0042	-1.00303	down
MAP_1329c		hypothetical protein	-2.11695	-1.08199	down
MAP_1325	rpsA	30S ribosomal protein S1	-2.51052	-1.32799	down
MAP_1315c	cydB	CydB	2.19539	1.13448	up
MAP_1312		hypothetical protein	2.48518	1.31335	up
MAP_1308	lgt	prolipoprotein diacylglyceryl transferase	-2.06433	-1.04567	down
MAP_1306	trpB	tryptophan synthase subunit beta( EC:4.2.1.20 )	-2.68914	-1.42715	down
MAP_1289	nadA	quinolinate synthetase	3.15663	1.65838	up
MAP_1288c		hypothetical protein	2.3283	1.21928	up
MAP_1272c		hypothetical protein	3.8685	1.95178	up
MAP_1257	dnaE1	DNA polymerase III subunit alpha	-2.05948	-1.04228	down
MAP_1232	epiA	EpiA	-2.36609	-1.24251	down
MAP_1228	lipL	LipL	2.95654	1.56391	up
MAP_1207		hypothetical protein	-2.21486	-1.14722	down
MAP_1193c		hypothetical protein	2.27443	1.1855	up
MAP_1192		hypothetical protein	3.40197	1.76637	up
MAP_1191		hypothetical protein	3.42839	1.77753	up
MAP_1190		hypothetical protein	3.14385	1.65253	up
MAP_1189		hypothetical protein	2.21078	1.14456	up
MAP_1188		hypothetical protein	2.03549	1.02538	up
MAP_1187		hypothetical protein	3.34174	1.7406	up
MAP_1186		hypothetical protein	3.26796	1.70839	up
MAP_1083c		hypothetical protein	-2.22878	-1.15626	down
MAP_1047	relA	RelA( EC:2.7.6.5 )	2.278	1.18777	up
MAP_1040c	fadD9	FadD9	2.09087	1.0641	up
MAP_1023	lipU	LipU	5.76904	2.52833	up
MAP_1022c		hypothetical protein	2.46931	1.30411	up
MAP_1019		hypothetical protein	2.22261	1.15225	up
MAP_0994		hypothetical protein	-2.0368	-1.0263	down
MAP_0960	CpsH	CpsH	-2.27084	-1.18322	down
MAP_0959		hypothetical protein	-2.50026	-1.32208	down
MAP_0958c		hypothetical protein	-3.20656	-1.68103	down
MAP_0957c		hypothetical protein	-2.51956	-1.33317	down
MAP_0947c		hypothetical protein	2.17039	1.11796	up
MAP_0914c		hypothetical protein	2.3955	1.26032	up
MAP_0913c	fadE13	FadE13	2.20741	1.14235	up
MAP_0912c	accD2	AccD2	2.04352	1.03105	up
MAP_0910c	fadE12_2	FadE12_2	2.9561	1.5637	up
MAP_0887c		hypothetical protein	3.40971	1.76965	up
MAP_0824		hypothetical protein	2.55286	1.35211	up
MAP_0722		hypothetical protein	2.04417	1.03151	up
MAP_0695	mhpB	MhpB	2.11834	1.08294	up
MAP_0670	lpqR	LpqR	-2.29454	-1.1982	down
MAP_0669	cspA_2	CspA_2	-2.23366	-1.15941	down
MAP_0662c		hypothetical protein	2.28191	1.19024	up
MAP_0617		hypothetical protein	2.75091	1.45991	up
MAP_0616c		hypothetical protein	2.0931	1.06564	up
MAP_0560	fdxD	FdxD	2.10276	1.07229	up
MAP_0550	fadD19_1	acyl-CoA synthase	2.02388	1.01712	up
MAP_0534		hypothetical protein	2.61452	1.38655	up
MAP_0531		hypothetical protein	3.27298	1.7106	up
MAP_0530c		3-ketosteroid-delta-1-dehydrogenase	2.70081	1.43339	up
MAP_0522		hypothetical protein	2.63549	1.39807	up
MAP_0494		hypothetical protein	2.52995	1.33911	up
MAP_0491c		hypothetical protein	2.45326	1.2947	up
MAP_0458		hypothetical protein	2.23057	1.15741	up
MAP_0457	panD	aspartate 1-decarboxylase precursor( EC:4.1.1.11 )	3.13947	1.65052	up
MAP_0456	panC	pantoate--beta-alanine ligase( EC:6.3.2.1 )	2.50687	1.32589	up
MAP_0455		hypothetical protein	2.45465	1.29552	up
MAP_0269		hypothetical protein	2.32355	1.21633	up
MAP_0258		hypothetical protein	2.01312	1.00944	up
MAP_0257		hypothetical protein	2.11475	1.08049	up
MAP_0243c		hypothetical protein	-2.08545	-1.06036	down
MAP_0210c	pirG	PirG	3.22793	1.69061	up
MAP_0192c		hypothetical protein	2.06699	1.04753	up
MAP_0177		hypothetical protein	2.16407	1.11375	up
MAP_0176		hypothetical protein	2.34522	1.22972	up
MAP_0157	PE_2	PE_2	2.04674	1.03333	up
MAP_0125c		hypothetical protein	2.20767	1.14253	up
MAP_0105c		hypothetical protein	2.95296	1.56216	up
MAP_0084c		hypothetical protein	-2.10214	-1.07186	down
MAP_0012c		hypothetical protein	-2.0677	-1.04803	down
MAP_0005	gyrB	DNA topoisomerase IV subunit B	-2.35989	-1.23872	down
