# Supplementary material for: Phenotypic and Transcriptomic Response of Auxotrophic Mycobacterium avium Subsp. paratuberculosis leuD Mutant under Environmental Stress
Source: PLoS One. 2012 Jun 4;7(6):e37884. doi: 10.1371/journal.pone.0037884 (PMC3366959; doi:10.1371/journal.pone.0037884)
Supplement: Table S6 — List of virulence associated genes in MAP. (XLS) [file pone.0037884.s006.xls]

## Sheet: VFs_comparison
Supporting Table S6. List of virulence associated genes in MAP
Virulence factor type	Gene name	M. avium K-10 (subsp. paratuberculosis) locus tag
		chromosome NC_002944 (4829781 bp)
Amino acid and purine metabolism
Glutamine synthesis	glnA1	MAP1962
Leucine synthesis	leuD	MAP3025c
Lysine synthesis	lysA	MAP2469c
Proline synthesis	proC	MAP3991
Purine synthesis	purC	MAP0614
Tryptophan synthesis	trpD	MAP1931c
Anaerobic respiration
Fused nitrate reductase	narX
Nitrate reductase	narG	MAP2620c
	narH	MAP2619c
	narJ	MAP2618c
	narI	MAP2617c
Nitrate/nitrite transporter	narK2
Anti-apoptosis factor
NuoG	nuoG	MAP3207
Cell surface components
Exported repetitive protein	erp	MAP0210c
Heparin-binding hemagglutinin	hbhA	MAP3968
Laminin-binding protein LBP21/Hlp	-
Methyltransferase	mma4	MAP4116c
Mycolic acid trans-cyclopropane synthetase	cmaA2	MAP3995c
PDIM (phthiocerol dimycocerosate) and PGL (phenolic glycolipid) biosynthesis and transport	fadD26
	fadD28	MAP3752
	ppsA
	ppsB
	ppsC
	ppsD
	ppsE
	papA5
	mas
	mmpL7
	ddrA	MAP1238c
	ddrB	MAP1237c
	drrC	MAP1236c
	pks15/1
	-	MAP1234
	-
	-
	-	MAP3760c
	-
Proximal cyclopropane synthase of alpha mycolates	pcaA	MAP3964c
Sulfolipid-1 biosynthesis and transport	stf0	MAP2118
	papA2	MAP1694
	papA1
	pks2	MAP3764c
	mmpL8
Lipid and fatty acid metabolism
FAS-II	kasB	MAP1999
Isocitrate lyase	icl	MAP3961
Lipase	lipF
Lipid phosphatase	sapM	MAP3432
Pantothenate synthesis	panC	MAP0456
	panD	MAP0457
Phospholipases C	plcA
	plcB
	plcC
	plcD
Mammalian cell entry (mce) operons
Mce1	mce1A	MAP3604, MAP3289c
	mce1B	MAP3605
	mce1C	MAP3606
	mce1D	MAP3607
	mce1E	MAP3608
	mce1F	MAP3609
Mce2	mce2A	MAP4084
	mce2B	MAP4085
	mce2C	MAP4086
	mce2D	MAP4087
	mce2E	MAP4088
	mce2F	MAP4089
Mce3	mce3A	MAP2116c
	mce3B	MAP2115c
	mce3C	MAP2114c
	mce3D	MAP2113c
	mce3E	MAP2112c
	mce3F	MAP2111c
Mce4	mce4A	MAP0564
	mce4B	MAP0565
	mce4C	MAP0566
	mce4D	MAP0567
	mce4E	MAP0568
	mce4F	MAP0569
Mce5	mce5A	MAP1851
	mce5B	MAP1852
	mce5C	MAP1853
	mce5D	MAP1854
	mce5E	MAP1855
	mce5F	MAP1856
Mce6	mce6A
	mce6B
	mce6C
	mce6D
	mce6E
	mce6F
Mce7	mce7A	MAP0759
	mce7B	MAP0760
	mce7C	MAP0761
	mce7D	MAP0762*
	mce7E	MAP0764
	mce7F	MAP0765
Mce8	mce8A	MAP2189
	mce8B	MAP2190
	mce8C	MAP2191
	mce8D	MAP2192
	mce8E	MAP2193
	mce8F	MAP2194
Mce9	mce9A	MAP0108
	mce9B	MAP0109
	mce9C	MAP0110
	mce9D	MAP0111
	mce9E	MAP0112
	mce9F	MAP0113
Metal uptake
ABC transporter	irtA	MAP2414c
	irtB	MAP2413c
Exochelin (smegmatis)	-
Iron-dependent regulator	ideR	MAP2827c
Magnesium transport	mgtC	MAP1524
Mycobactin	mbtH	MAP2169c
	mbtG	MAP2170c
	mbtF	MAP2171c
	mbtE	MAP2173c
	mbtD	MAP2174c
	mbtC	MAP2175c
	mbtB	MAP2177c
	mbtA	MAP2178
	mbtJ	MAP2197
	mbtI	MAP2205c
Regulation
(p)ppGpp synthesis and hydrolysis	relA	MAP1047
DevR/S	devR/dosR	MAP3271c
	devS	MAP3270c
MprA/B	mprA	MAP0916
	mprB	MAP0917
PhoP/R	phoP	MAP0591
	phoR	MAP0592
PrrA/B	prrA	MAP0834c
	prrB	MAP0833c
Sigma A	sigA/rpoV	MAP2820
Sigma E	sigE	MAP2557c
Sigma F	sigF	MAP3406c
Sigma H	sigH	MAP3324c
Sigma M	sigM	MAP4337
WhiB3	whiB3	MAP4273c
Secreted proteins
19-kD protein	lpqH	MAP0261c
Alpha-crystallin	hspX
Antigen 85 complex	fbpA	MAP0216
	fbpB	MAP1609c
	fbpC	MAP3531c
Enhanced intracellular survival protein	eis
Protein kinase G	pknG	MAP3893c
Secretion system
Accessory secretion factor	secA2	MAP1534
ESX-1 (ESAT-6 system-1)	-
	-
	-
	-
	PE35
	-
	-
	-
	mycP1
	-
ESX-1 substrates	esxA
	esxB
	-
	espA
	espB
ESX-5 secretion system	-	MAP1513
	-	MAP1512
	mycP5	MAP1511
	-	MAP1510
	-	MAP1509
	esxN
	esxM
	-	MAP1502
	-	MAP1502
	-	MAP1501
ESX-5 substrates	PPE41
Stress adaptation
AhpC	ahpC	MAP1589c
Catalase-peroxidase	katG	MAP1668c
Cu,Zn superoxide dismutase	sodC	MAP3921
Iron-cofactored SOD	sodA	MAP0187c
Toxin
Mycolactone	mlsA1
	mlsA2
	mlsB
